# Supplementary material for: N-(4-Methyl­benzo­yl)-2-nitro­benzene­sulfonamide
Source: Acta Crystallogr Sect E Struct Rep Online. 2012 Feb 4;68(Pt 3):o572. doi: 10.1107/S1600536812003522 (PMC3297299; doi:10.1107/S1600536812003522)
Supplement: Supplementary file 2 [file e-68-0o572-Isup2.hkl]

# 
# h,k,l, Fc-squared, Fo-squared, sigma(Fo-squared) and status flag 
# 
data_I
_shelx_title ' DAS62 P-1' 
_shelx_refln_list_code          4 
_shelx_F_calc_maximum      182.99 
_exptl_crystal_F_000       664.00 
_reflns_d_resolution_high  0.8002 
 
loop_ 
 _symmetry_equiv_pos_as_xyz 
 'x, y, z' 
 '-x, -y, -z' 
 
_cell_length_a    10.8600 
_cell_length_b    11.7160 
_cell_length_c    12.8410 
_cell_angle_alpha 114.510 
_cell_angle_beta  102.990 
_cell_angle_gamma  91.160 
 
_shelx_F_squared_multiplier     1.000 
 
loop_ 
 _refln_index_h 
 _refln_index_k 
 _refln_index_l 
 _refln_F_squared_calc 
 _refln_F_squared_meas 
 _refln_F_squared_sigma 
 _refln_observed_status 
   2   0   0      181.28      172.06      1.86 o 
   3   0   0     1997.48     2018.66      7.61 o 
   4   0   0      436.26      411.66      1.80 o 
   5   0   0     1580.28     1604.79      9.80 o 
   6   0   0      656.03      652.69      6.33 o 
   7   0   0       55.07       59.12      2.84 o 
   8   0   0       48.82       51.81      2.28 o 
   9   0   0      200.34      200.59      7.40 o 
  10   0   0      124.02      134.41      4.08 o 
  11   0   0        2.19        1.91      5.88 o 
  12   0   0        0.10       -6.08      6.08 o 
  13   0   0       35.47       35.67      6.78 o 
 -13   1   0       96.79       93.77      7.78 o 
 -12   1   0        2.50       -0.91      5.04 o 
 -11   1   0        0.36        2.31      5.63 o 
 -10   1   0      301.38      326.36      9.84 o 
  -9   1   0       34.43       27.90      2.29 o 
  -8   1   0      163.41      142.19      2.97 o 
  -7   1   0      495.55      481.00      6.12 o 
  -6   1   0      281.10      293.02      4.58 o 
  -5   1   0        1.84        2.79      0.91 o 
  -4   1   0     3656.02     3901.53      6.76 o 
  -3   1   0      114.29      115.94      1.32 o 
  -2   1   0       43.74       52.99      1.19 o 
  -1   1   0        9.90       34.13      1.14 o 
   1   1   0     1513.33     1573.75      9.11 o 
   2   1   0      194.39      185.75      3.72 o 
   3   1   0       18.69       21.49      0.75 o 
   4   1   0      957.97      960.50      2.80 o 
   5   1   0     1432.10     1506.65      6.56 o 
   6   1   0     1142.18     1145.06      9.06 o 
   7   1   0      794.08      828.30      9.11 o 
   8   1   0     1583.66     1647.45      7.83 o 
   9   1   0        7.75        9.99      3.48 o 
  10   1   0        3.87        1.54      3.71 o 
  11   1   0       11.08       12.37      4.02 o 
  12   1   0        2.49        2.90      6.19 o 
 -13   2   0       18.08       47.96     10.22 o 
 -12   2   0      159.17      194.49      6.67 o 
 -11   2   0        8.05        4.65      5.02 o 
 -10   2   0       53.34       50.90      3.13 o 
  -9   2   0       52.46       42.69      2.89 o 
  -8   2   0      170.63      187.12      4.84 o 
  -7   2   0       20.75       18.54      1.67 o 
  -6   2   0       78.62       47.94      1.62 o 
  -5   2   0       98.65       94.02      2.76 o 
  -4   2   0      811.16      862.97      4.88 o 
  -3   2   0     1363.29     1305.49      6.77 o 
  -2   2   0    15363.74    14998.39     58.72 o 
  -1   2   0     1306.56     1280.32      4.04 o 
   0   2   0     3061.57     3192.62      4.58 o 
   1   2   0    10153.98    10307.72     39.43 o 
   2   2   0     1194.67     1163.22     12.80 o 
   3   2   0      226.25      252.53      4.59 o 
   4   2   0      913.14      929.25     14.58 o 
   5   2   0      422.62      387.81      5.65 o 
   6   2   0      188.49      195.23      4.66 o 
   7   2   0      387.50      374.47      7.50 o 
   8   2   0      195.24      180.06      3.92 o 
   9   2   0       99.15       97.00      4.28 o 
  10   2   0       87.46       91.50      9.47 o 
  11   2   0        0.04       -0.03      3.83 o 
  12   2   0        7.31       14.99      6.16 o 
 -13   3   0       39.51       57.77      9.94 o 
 -12   3   0       60.97       95.40      9.61 o 
 -11   3   0       25.26       20.38      3.89 o 
 -10   3   0       16.42       14.51      3.47 o 
  -9   3   0       15.26        9.03      3.26 o 
  -8   3   0      717.09      686.66      8.14 o 
  -7   3   0        6.90        4.11      2.81 o 
  -6   3   0     1110.01     1204.10      8.85 o 
  -5   3   0       83.13       89.87      3.44 o 
  -4   3   0      507.80      598.30      5.70 o 
  -3   3   0     1366.58     1329.03     30.73 o 
  -2   3   0      145.92      145.28      1.64 o 
  -1   3   0      960.39      838.83      2.81 o 
   0   3   0       42.42       46.23      1.11 o 
   1   3   0     9740.03     9914.68     31.80 o 
   2   3   0     3719.79     3705.93     14.72 o 
   3   3   0      192.54      184.52      3.72 o 
   4   3   0      565.32      579.85      8.78 o 
   5   3   0        0.01        0.78      1.74 o 
   6   3   0     1287.50     1281.18      5.81 o 
   7   3   0       10.27        8.84      2.01 o 
   8   3   0       16.44       18.82      2.32 o 
   9   3   0      561.70      544.14      7.55 o 
  10   3   0       22.99       20.93      4.42 o 
  11   3   0        0.30       -0.90      5.84 o 
  12   3   0        1.57       11.68      6.23 o 
 -13   4   0        8.02       19.28      9.08 o 
 -12   4   0       35.18       39.78      4.60 o 
 -11   4   0       21.48       22.55      4.03 o 
 -10   4   0        0.46       -2.83      4.94 o 
  -9   4   0        1.20       -2.26      3.76 o 
  -8   4   0       72.10       68.98      4.38 o 
  -7   4   0        6.19        2.54      3.31 o 
  -6   4   0       23.30       31.88      3.14 o 
  -5   4   0       14.27        9.14      1.89 o 
  -4   4   0       36.26       46.75      2.06 o 
  -3   4   0        9.25       11.59      1.61 o 
  -2   4   0      633.32      702.33      4.74 o 
  -1   4   0       67.08       54.76      0.84 o 
   0   4   0      886.50      868.71      6.28 o 
   1   4   0      765.95      821.94      5.78 o 
   2   4   0      115.94       94.86      1.67 o 
   3   4   0        7.58        7.05      1.15 o 
   4   4   0      121.77      108.07      2.52 o 
   5   4   0      407.37      432.19      4.55 o 
   6   4   0       14.76       17.14      3.17 o 
   7   4   0       88.92       94.10      3.16 o 
   8   4   0      150.81      161.29      3.38 o 
   9   4   0      300.33      279.26      4.39 o 
  10   4   0       41.20       35.11      6.36 o 
  11   4   0        5.11        0.65      5.91 o 
  12   4   0        2.36       -4.92      6.81 o 
 -12   5   0        0.03        8.77      5.21 o 
 -11   5   0        0.02        0.80      5.59 o 
 -10   5   0       37.83       49.32      4.77 o 
  -9   5   0       36.61       36.06      4.27 o 
  -8   5   0        0.15        1.19      3.81 o 
  -7   5   0      381.68      369.82      6.66 o 
  -6   5   0      205.09      230.69      5.12 o 
  -5   5   0        0.50       -0.57      2.62 o 
  -4   5   0        0.61       -0.24      1.74 o 
  -3   5   0       12.42       21.30      1.64 o 
  -2   5   0      556.48      543.30      5.17 o 
  -1   5   0     1082.83     1036.64      5.64 o 
   0   5   0        1.24        9.61      0.86 o 
   1   5   0     2142.74     2295.20     14.22 o 
   2   5   0       98.89      120.41      2.12 o 
   3   5   0       18.84       16.92      1.37 o 
   4   5   0       27.19       28.63      2.21 o 
   5   5   0        0.03        1.31      2.17 o 
   6   5   0       18.05       20.52      2.59 o 
   7   5   0      383.81      374.47      5.16 o 
   8   5   0        1.20        4.20      3.11 o 
   9   5   0        0.69       -3.85      5.36 o 
  10   5   0        3.83       -6.29      6.29 o 
  11   5   0        4.36       -1.48      6.38 o 
 -12   6   0       33.57       53.25      5.86 o 
 -11   6   0        1.26        3.26      5.12 o 
 -10   6   0        4.05        3.94      4.48 o 
  -9   6   0       41.29       36.83      4.72 o 
  -8   6   0       73.39       56.33      4.73 o 
  -7   6   0       27.23       13.58      3.92 o 
  -6   6   0        7.08        8.23      3.35 o 
  -5   6   0       51.18       47.79      3.38 o 
  -4   6   0      113.44      113.92      3.86 o 
  -3   6   0       66.30       67.76      3.22 o 
  -2   6   0      976.44     1012.35     16.56 o 
  -1   6   0      195.52      234.50      1.84 o 
   0   6   0      663.16      753.66      5.74 o 
   1   6   0      624.33      550.11     10.07 o 
   2   6   0        0.59        0.24      1.50 o 
   3   6   0      150.21      152.48      2.65 o 
   4   6   0       43.70       46.08      3.61 o 
   5   6   0        0.11       11.10      2.78 o 
   6   6   0      482.79      511.09      5.87 o 
   7   6   0       45.21       45.59      3.60 o 
   8   6   0      232.95      227.10      4.80 o 
   9   6   0       80.42       74.81      6.76 o 
  10   6   0       34.43       25.14      6.80 o 
 -12   7   0       13.53       28.81      5.89 o 
 -11   7   0       27.27       20.83      5.64 o 
 -10   7   0       35.04       28.89      5.18 o 
  -9   7   0       20.89       23.57      4.74 o 
  -8   7   0       36.85       21.86      4.46 o 
  -7   7   0       20.13       13.78      4.22 o 
  -6   7   0       45.35       42.39      4.35 o 
  -5   7   0      596.25      577.95      7.51 o 
  -4   7   0       33.04       36.41      3.34 o 
  -3   7   0        1.23        2.82      2.17 o 
  -2   7   0       12.01        7.57      2.08 o 
  -1   7   0      278.50      292.35      2.98 o 
   0   7   0      109.17      125.65      1.66 o 
   1   7   0     1343.77     1408.20      6.60 o 
   2   7   0       20.81       24.93      2.02 o 
   3   7   0        0.50        0.38      3.16 o 
   4   7   0        1.79       16.05      5.02 o 
   5   7   0      355.65      389.58      5.29 o 
   6   7   0       29.02       26.77      3.63 o 
   7   7   0      178.60      179.10      4.74 o 
   8   7   0        1.08       -4.13      5.62 o 
  10   7   0        4.28       -5.37      6.77 o 
 -11   8   0        2.84        9.49      5.15 o 
 -10   8   0       17.73       15.74      5.39 o 
  -9   8   0       50.13       46.03      5.58 o 
  -8   8   0        0.18       -3.94      4.57 o 
  -7   8   0        4.83       -2.93      4.45 o 
  -6   8   0        4.87        3.21      4.00 o 
  -5   8   0       30.14       32.60      4.05 o 
  -4   8   0      191.16      202.61      3.96 o 
  -3   8   0      135.93      143.24      3.54 o 
  -2   8   0        6.86        3.24      2.00 o 
  -1   8   0      913.76      878.88      5.16 o 
   0   8   0        4.27       -0.29      2.96 o 
   1   8   0      223.31      229.60      3.00 o 
   2   8   0      343.70      346.69      7.89 o 
   3   8   0        5.53       15.18      2.40 o 
   4   8   0      448.64      430.88     10.57 o 
   5   8   0      194.68      209.19      7.65 o 
   6   8   0        6.16       16.23      3.71 o 
   7   8   0      164.49      151.73      7.65 o 
   8   8   0       26.45       15.87      6.05 o 
   9   8   0       13.17       -6.06      6.38 o 
 -10   9   0        4.12       12.83      5.43 o 
  -9   9   0        2.98        0.57      4.98 o 
  -8   9   0       89.11       93.74      5.76 o 
  -7   9   0      161.24      120.37      6.15 o 
  -6   9   0      436.76      418.49      8.13 o 
  -5   9   0        0.69        4.51      3.09 o 
  -4   9   0        4.46        9.16      2.96 o 
  -3   9   0      101.35       99.57      5.65 o 
  -2   9   0        6.08        1.51      2.22 o 
  -1   9   0      270.16      274.97      8.98 o 
   0   9   0      150.65      130.46      4.12 o 
   1   9   0       12.05        4.60      4.23 o 
   2   9   0      192.13      187.13      4.50 o 
   3   9   0        0.75        2.09      3.06 o 
   4   9   0        2.72       -1.43      3.41 o 
   5   9   0        2.47       -2.52      4.78 o 
   6   9   0        0.50       -5.40      5.40 o 
   7   9   0       59.16       61.44      6.63 o 
   8   9   0       19.32        6.36      6.53 o 
  -9  10   0       55.76       51.43      6.06 o 
  -8  10   0        0.48       -5.24      5.24 o 
  -7  10   0       73.07       64.42      5.57 o 
  -6  10   0        0.26       -2.03      4.79 o 
  -5  10   0        0.21       -3.47      3.47 o 
  -4  10   0       60.91       54.37      3.75 o 
  -3  10   0      155.81      145.29      3.44 o 
  -2  10   0        0.12       -0.79      3.44 o 
  -1  10   0      301.88      273.94      7.88 o 
   0  10   0      207.02      214.77      6.42 o 
   1  10   0       12.83        3.72      4.46 o 
   2  10   0        8.27        6.81      4.90 o 
   3  10   0      120.51      109.06      5.07 o 
   4  10   0        0.13       -3.14      3.53 o 
   5  10   0        0.34       -5.13      5.13 o 
   6  10   0        2.58       -5.27      5.27 o 
   7  10   0       25.17       13.74      6.11 o 
  -8  11   0        0.17       -0.89      5.27 o 
  -7  11   0        0.00        2.56      4.96 o 
  -6  11   0        0.01       -2.05      4.79 o 
  -5  11   0        3.26        6.64      4.43 o 
  -4  11   0        5.81        3.38      2.83 o 
  -3  11   0      104.55      107.96      6.90 o 
  -2  11   0       98.69       95.33      8.85 o 
  -1  11   0       16.01        9.90      3.84 o 
   0  11   0      187.41      197.53      6.65 o 
   1  11   0       89.26       86.72      5.63 o 
   2  11   0       40.20       50.00      5.54 o 
   3  11   0       39.51       38.13      5.67 o 
   4  11   0        8.79        4.87      5.57 o 
   5  11   0       37.09       21.42      5.45 o 
  -7  12   0        2.33        4.53      5.57 o 
  -6  12   0       33.75       33.59      5.66 o 
  -5  12   0        3.07        3.83      3.42 o 
  -4  12   0        1.22        6.00      3.87 o 
  -3  12   0       17.84       23.32      4.08 o 
  -2  12   0        5.71        3.59      4.00 o 
  -1  12   0      149.52      141.75      6.44 o 
   0  12   0       23.40       22.04      5.15 o 
   1  12   0        8.91       19.18      5.07 o 
   2  12   0        1.79        4.44      5.06 o 
   3  12   0        0.03       -5.26      5.39 o 
   4  12   0        4.31       -6.12      6.12 o 
  -4  13   0        8.34       21.58      5.69 o 
  -3  13   0        6.05        5.25      4.26 o 
  -2  13   0       50.33       24.26      5.66 o 
  -1  13   0       73.70       60.18      6.26 o 
   0  13   0        3.61       15.39      5.08 o 
   1  13   0        8.22       25.97      5.59 o 
  -2 -13   1        4.71       16.47      5.76 o 
  -1 -13   1       12.96       18.15      5.20 o 
   0 -13   1        5.77        2.86      4.93 o 
   1 -13   1        9.32        0.31      5.03 o 
   2 -13   1        7.39        3.26      4.92 o 
   3 -13   1        0.01        6.89      5.06 o 
   4 -13   1       29.38       42.84      5.95 o 
   5 -13   1      136.59      153.99      7.21 o 
  -4 -12   1       14.38        6.39      5.93 o 
  -3 -12   1        8.32        9.36      5.74 o 
  -2 -12   1        0.43        6.23      5.06 o 
  -1 -12   1        0.78        7.86      4.86 o 
   0 -12   1      109.91       89.77      5.93 o 
   1 -12   1        7.53        0.29      4.77 o 
   2 -12   1        0.11       -2.48      3.68 o 
   3 -12   1       85.45       90.88      5.84 o 
   4 -12   1       21.65       12.22      5.17 o 
   5 -12   1        0.75       -2.35      4.64 o 
   6 -12   1       51.08       43.21      5.43 o 
   7 -12   1        0.19       -2.40      5.28 o 
  -6 -11   1        6.56       -3.85      5.31 o 
  -5 -11   1        1.17       -1.03      5.06 o 
  -4 -11   1       86.92       89.93      4.37 o 
  -3 -11   1      107.83      106.35      6.43 o 
  -2 -11   1       32.37       32.46      5.19 o 
  -1 -11   1       71.94       68.77      5.35 o 
   0 -11   1        8.47        4.36      4.69 o 
   1 -11   1        6.33        3.85      4.47 o 
   2 -11   1       55.28       59.87      3.98 o 
   3 -11   1       58.30       59.52      3.53 o 
   4 -11   1      124.58      126.21      5.21 o 
   5 -11   1        4.44        3.74      4.20 o 
   6 -11   1       18.61       19.83      4.60 o 
   7 -11   1       14.51        0.57      5.07 o 
   9 -11   1       74.43       66.79      6.55 o 
  -8 -10   1        4.08        4.42      6.39 o 
  -7 -10   1       36.14       22.74      6.18 o 
  -6 -10   1       62.84       62.16      6.04 o 
  -5 -10   1       13.43       14.15      3.74 o 
  -4 -10   1       41.08       31.57      3.78 o 
  -3 -10   1       43.33       49.68      3.55 o 
  -2 -10   1       14.32       10.92      4.51 o 
  -1 -10   1       17.81        8.24      4.41 o 
   0 -10   1       90.10       89.86      5.16 o 
   1 -10   1       48.52       48.48      3.68 o 
   2 -10   1      140.12      118.37      5.21 o 
   3 -10   1       51.27       51.71      3.23 o 
   4 -10   1      150.75      160.80      4.11 o 
   5 -10   1      108.90       93.13      4.80 o 
   6 -10   1      335.17      334.55      7.33 o 
   7 -10   1       20.36       15.21      4.69 o 
   8 -10   1       53.25       50.05      5.40 o 
   9 -10   1       18.19       14.92      5.51 o 
  10 -10   1        0.01        2.10      5.45 o 
  -9  -9   1       18.89        3.12      6.30 o 
  -8  -9   1       64.84       62.52      6.68 o 
  -7  -9   1        7.72        1.91      5.69 o 
  -6  -9   1      101.65       99.10      6.52 o 
  -5  -9   1       51.26       57.65      5.37 o 
  -4  -9   1       15.19        6.34      3.27 o 
  -3  -9   1      253.88      242.55      4.70 o 
  -2  -9   1      503.10      460.18      8.40 o 
  -1  -9   1        8.80        6.22      2.55 o 
   0  -9   1       34.09       31.28      4.12 o 
   1  -9   1       56.30       64.02      2.41 o 
   2  -9   1      170.04      158.32      2.98 o 
   3  -9   1       22.55       25.07      4.31 o 
   4  -9   1        8.32       11.17      2.86 o 
   5  -9   1        6.11        8.72      2.87 o 
   6  -9   1      134.60      134.39      5.68 o 
   7  -9   1       20.76       28.38      4.86 o 
   8  -9   1       37.74       42.13      5.02 o 
   9  -9   1       34.91       24.20      5.21 o 
  10  -9   1       72.30       77.78      6.31 o 
  -9  -8   1        1.53       -0.08      6.12 o 
  -8  -8   1        7.59        8.20      5.69 o 
  -7  -8   1       81.91       65.67      6.48 o 
  -6  -8   1      247.51      262.64      7.59 o 
  -5  -8   1       67.14       63.61      5.39 o 
  -4  -8   1      254.10      250.15      5.06 o 
  -3  -8   1       10.70        5.81      3.22 o 
  -2  -8   1      852.19      909.84     15.92 o 
  -1  -8   1        8.79        5.82      2.23 o 
   0  -8   1        4.99        2.34      1.49 o 
   1  -8   1        1.11        0.52      1.84 o 
   2  -8   1      803.22      870.16      6.18 o 
   3  -8   1        3.53        5.08      3.10 o 
   4  -8   1       23.95       24.01      2.76 o 
   5  -8   1      618.21      592.84      8.25 o 
   6  -8   1      550.73      532.40      8.43 o 
   7  -8   1       19.08        6.17      4.44 o 
   8  -8   1       11.77        5.21      4.22 o 
   9  -8   1       52.93       37.41      5.20 o 
  10  -8   1        0.10       -5.15      5.15 o 
  11  -8   1        0.16        1.34      5.06 o 
 -10  -7   1        8.30        0.88      6.23 o 
  -9  -7   1        9.70        3.79      5.97 o 
  -8  -7   1       31.42       31.55      5.92 o 
  -7  -7   1        6.46        6.42      5.59 o 
  -6  -7   1      107.34      118.69      6.33 o 
  -5  -7   1      758.20      729.99     10.06 o 
  -4  -7   1     1447.20     1455.43     13.55 o 
  -3  -7   1       57.22       54.33      4.69 o 
  -2  -7   1      715.81      726.07      5.39 o 
  -1  -7   1       16.94       16.69      1.39 o 
   0  -7   1        0.31        2.55      1.15 o 
   1  -7   1       37.08       35.48      1.42 o 
   2  -7   1      120.52      131.92      2.92 o 
   3  -7   1       34.85       29.09      2.86 o 
   4  -7   1        0.50        0.27      2.93 o 
   5  -7   1       81.15       76.91      4.12 o 
   6  -7   1      202.62      196.66      5.62 o 
   7  -7   1       37.21       37.07      4.57 o 
   8  -7   1       79.67       71.33      4.95 o 
  10  -7   1       10.25        1.26      4.91 o 
  11  -7   1        0.13       -4.84      5.15 o 
  12  -7   1        0.51        4.15      5.31 o 
 -10  -6   1       16.27        8.31      5.98 o 
  -9  -6   1       57.54       54.35      6.28 o 
  -8  -6   1      206.36      206.92      7.40 o 
  -7  -6   1      102.07      125.32      6.48 o 
  -6  -6   1      439.86      444.11      8.52 o 
  -5  -6   1      215.34      216.53      6.67 o 
  -4  -6   1      182.00      185.66      5.01 o 
  -3  -6   1      138.43      131.91      2.35 o 
  -2  -6   1       54.21       56.67      2.10 o 
  -1  -6   1       71.27       85.91      1.57 o 
   0  -6   1      160.05      202.87      3.08 o 
   1  -6   1       30.75       43.05      1.30 o 
   2  -6   1      264.68      257.25      4.77 o 
   3  -6   1     2271.09     2298.93     44.87 o 
   4  -6   1      266.70      232.78      4.78 o 
   5  -6   1       13.26        6.63      3.00 o 
   6  -6   1        0.10        0.31      3.40 o 
   7  -6   1        4.13        3.19      3.98 o 
   8  -6   1        8.69        6.28      3.62 o 
   9  -6   1        3.42       -3.14      3.97 o 
  10  -6   1       34.56       32.25      4.74 o 
  11  -6   1        0.20        1.47      4.72 o 
  12  -6   1       26.37       32.46      5.58 o 
 -11  -5   1      119.33      110.80      7.97 o 
 -10  -5   1        8.10        6.57      5.73 o 
  -9  -5   1       25.78       23.36      5.80 o 
  -8  -5   1       11.73       18.64      5.11 o 
  -7  -5   1        0.27       -4.57      4.57 o 
  -6  -5   1      548.88      531.13      9.68 o 
  -5  -5   1        0.79        1.99      1.97 o 
  -4  -5   1        0.02       -1.08      1.34 o 
  -3  -5   1       52.21       52.39      1.50 o 
  -2  -5   1      488.15      512.55      4.41 o 
  -1  -5   1     1604.50     1721.71     13.94 o 
   0  -5   1      147.04      168.61      2.84 o 
   1  -5   1     1062.06     1011.19     10.43 o 
   2  -5   1       28.23       35.66      1.35 o 
   3  -5   1     1153.07     1159.94     12.25 o 
   4  -5   1     2619.17     2655.38     29.00 o 
   5  -5   1       26.41       19.64      2.07 o 
   6  -5   1      117.27      113.67      4.29 o 
   7  -5   1     1331.93     1293.12     11.25 o 
   8  -5   1      333.23      313.82      6.67 o 
   9  -5   1        1.06       -3.78      3.78 o 
  10  -5   1       49.46       39.74      3.78 o 
  11  -5   1       67.91       60.36      5.47 o 
  12  -5   1       17.27       27.34      5.45 o 
 -12  -4   1        0.13       -2.54      6.48 o 
 -11  -4   1       32.41       27.71      6.39 o 
 -10  -4   1       23.25       21.92      6.14 o 
  -9  -4   1        0.02        3.76      5.28 o 
  -8  -4   1        6.23        4.31      4.20 o 
  -7  -4   1      109.26       93.00      7.18 o 
  -6  -4   1      388.55      377.25      4.21 o 
  -5  -4   1        0.17        4.80      2.66 o 
  -4  -4   1       19.08       23.59      1.79 o 
  -3  -4   1       75.10       55.45      1.83 o 
  -2  -4   1      368.91      345.78      2.28 o 
  -1  -4   1      837.57      875.59      8.68 o 
   0  -4   1      680.22      746.41      5.46 o 
   1  -4   1     1582.84     1767.78     17.89 o 
   2  -4   1     1004.50      889.57      4.59 o 
   3  -4   1      422.30      458.66      9.80 o 
   4  -4   1      704.58      711.77      4.81 o 
   5  -4   1      509.16      604.80     27.62 o 
   6  -4   1      167.57      183.17      3.24 o 
   7  -4   1      102.00       82.75      4.30 o 
   8  -4   1      333.76      344.84      6.49 o 
   9  -4   1       24.60       14.26      3.12 o 
  10  -4   1        0.06       -2.19      3.26 o 
  11  -4   1        0.31        1.72      3.71 o 
  12  -4   1       64.11      106.72      9.36 o 
 -12  -3   1       62.71       51.95      6.79 o 
 -11  -3   1        3.40       -3.41      5.47 o 
 -10  -3   1      150.63      161.04      7.12 o 
  -9  -3   1       26.76       25.37      3.75 o 
  -8  -3   1      141.92      120.12      3.77 o 
  -7  -3   1      228.74      217.48      4.21 o 
  -6  -3   1     1186.72     1172.26      5.48 o 
  -5  -3   1     3306.52     3342.31     24.81 o 
  -4  -3   1      450.93      435.17     11.79 o 
  -3  -3   1      972.82     1007.97      8.51 o 
  -2  -3   1      658.17      708.55      4.86 o 
  -1  -3   1      709.58      711.02      2.51 o 
   0  -3   1      458.42      459.01      5.35 o 
   1  -3   1      755.43      674.76      4.63 o 
   2  -3   1      213.52      197.87      1.81 o 
   3  -3   1     3049.81     2796.16      7.73 o 
   4  -3   1      966.79      967.14      5.16 o 
   5  -3   1     3905.72     3807.88     36.82 o 
   6  -3   1      116.51      126.16      3.08 o 
   7  -3   1       19.71       16.09      2.16 o 
   8  -3   1       36.78       28.94      2.59 o 
   9  -3   1        3.07        2.13      2.55 o 
  10  -3   1       42.84       52.43      4.47 o 
  11  -3   1       31.28       23.44      5.11 o 
  12  -3   1       23.53       42.71      8.54 o 
 -12  -2   1       12.09        2.20      5.52 o 
 -11  -2   1       33.84       34.39      5.64 o 
 -10  -2   1      200.68      200.12      4.98 o 
  -9  -2   1        0.63       -0.89      3.29 o 
  -8  -2   1      100.51       97.32      3.25 o 
  -7  -2   1     1385.08     1411.81     12.48 o 
  -6  -2   1       34.79       28.79      2.26 o 
  -5  -2   1      106.36      100.01      2.76 o 
  -4  -2   1      641.85      589.61      5.94 o 
  -3  -2   1      192.63      183.70      1.90 o 
  -2  -2   1     8434.95     8644.77     20.82 o 
  -1  -2   1     7291.36     7495.32     28.79 o 
   0  -2   1     1602.74     1706.36      5.84 o 
   1  -2   1    11718.68    11755.82     31.66 o 
   2  -2   1     2601.48     2596.38      5.89 o 
   3  -2   1    16494.69    16524.59     74.50 o 
   4  -2   1     1284.77     1308.66      4.08 o 
   5  -2   1      410.99      388.06      6.92 o 
   6  -2   1        7.79        2.28      1.71 o 
   7  -2   1        4.91        5.15      1.97 o 
   8  -2   1      220.98      188.36      3.38 o 
   9  -2   1      108.70       87.10      3.96 o 
  10  -2   1      108.58      133.06      5.29 o 
  11  -2   1       24.62       25.66     11.35 o 
  12  -2   1        6.40        3.52      7.00 o 
  13  -2   1      130.41      172.58      8.84 o 
 -12  -1   1        5.06       -3.54      5.74 o 
 -11  -1   1       16.09       11.05      3.31 o 
 -10  -1   1       49.88       37.31      3.52 o 
  -9  -1   1      126.00      112.80      3.74 o 
  -8  -1   1       98.87      100.70      3.20 o 
  -7  -1   1     1543.44     1562.42     14.30 o 
  -6  -1   1      509.15      486.05      3.30 o 
  -5  -1   1       21.36       18.26      1.13 o 
  -4  -1   1       53.09       48.82      1.10 o 
  -3  -1   1      466.91      460.30      4.44 o 
  -2  -1   1     3051.74     3042.42     17.35 o 
   1  -1   1       18.69       39.99      0.89 o 
   2  -1   1      345.74      341.15      1.90 o 
   3  -1   1      694.21      590.32      5.14 o 
   4  -1   1     2320.85     2350.91     12.78 o 
   5  -1   1      501.72      526.76      2.90 o 
   6  -1   1      313.07      310.49      4.48 o 
   7  -1   1      282.04      276.02      5.00 o 
   8  -1   1       40.92       28.58      2.12 o 
   9  -1   1      589.56      618.91      7.25 o 
  10  -1   1       82.38      101.61      5.31 o 
  11  -1   1      111.22      138.29      7.58 o 
 -13   0   1       20.01       29.18      6.73 o 
 -12   0   1       16.23        5.93      4.84 o 
 -11   0   1      186.61      189.79      5.93 o 
 -10   0   1       44.65       40.40      3.39 o 
  -9   0   1      429.08      432.66      4.82 o 
  -8   0   1      130.28      123.33      2.44 o 
  -7   0   1      126.21      106.28      2.02 o 
  -6   0   1      972.19      950.34      7.13 o 
  -5   0   1      192.24      180.16      5.45 o 
  -4   0   1      381.51      402.45      7.75 o 
  -3   0   1     7936.17     7846.44     27.68 o 
  -2   0   1     1266.98     1294.21      3.26 o 
   2   0   1     1951.53     1953.75      8.91 o 
   3   0   1      105.71       80.88      1.80 o 
   4   0   1      409.19      355.66      4.26 o 
   5   0   1        7.57       10.36      1.08 o 
   6   0   1       12.17       12.02      1.12 o 
   7   0   1      641.97      622.53      5.11 o 
   8   0   1       32.74       41.27     10.56 o 
   9   0   1       55.91       54.07      9.81 o 
  10   0   1       79.54       71.83      4.23 o 
  11   0   1       14.33       15.17      6.74 o 
  12   0   1       17.89       17.64      6.86 o 
 -13   1   1        3.99       17.45      9.72 o 
 -12   1   1        2.05       -1.56      8.98 o 
 -11   1   1       43.95       42.00      4.99 o 
 -10   1   1       81.43       69.77      4.99 o 
  -9   1   1       38.70       38.20      2.81 o 
  -8   1   1      360.73      320.99      4.39 o 
  -7   1   1        0.46        0.04      1.50 o 
  -6   1   1      264.42      308.49      2.61 o 
  -5   1   1     2974.75     3008.03     11.87 o 
  -4   1   1     1487.83     1635.23      7.61 o 
  -3   1   1     4736.22     4556.79     11.41 o 
  -2   1   1      152.84      159.27      2.18 o 
  -1   1   1    14750.24    14290.35     58.61 o 
   0   1   1      396.33      386.11      1.78 o 
   1   1   1     1372.33     1462.82      9.29 o 
   2   1   1     1217.03     1109.93      5.81 o 
   3   1   1      156.55      127.83      1.57 o 
   4   1   1      137.49      182.04      1.47 o 
   5   1   1      716.57      690.73      5.47 o 
   6   1   1        0.00       -1.06      1.16 o 
   7   1   1      178.75      152.75      2.27 o 
   8   1   1       20.27       19.15      3.54 o 
   9   1   1        5.85        5.54      3.62 o 
  10   1   1       44.51       35.67      4.09 o 
  11   1   1        3.78        5.17      4.03 o 
  12   1   1       28.70       38.64      4.78 o 
 -13   2   1       79.05       86.59     10.83 o 
 -12   2   1       59.87       64.32      9.44 o 
 -11   2   1        0.04        1.01      7.90 o 
 -10   2   1       32.09       25.91      3.51 o 
  -9   2   1       14.62       14.48      3.95 o 
  -8   2   1      137.05      124.20      4.48 o 
  -7   2   1      142.97      110.26     13.73 o 
  -6   2   1       28.82       18.47      1.48 o 
  -5   2   1     1461.03     1501.08     15.02 o 
  -4   2   1     1016.29      896.47     57.47 o 
  -3   2   1       86.89       69.22      2.21 o 
  -2   2   1      548.66      597.70      6.82 o 
  -1   2   1     2791.29     2816.29     10.44 o 
   0   2   1        7.43        5.36      0.55 o 
   1   2   1        0.52        2.68      0.77 o 
   2   2   1      422.79      429.70      2.54 o 
   3   2   1       92.37      100.86      1.60 o 
   4   2   1        0.04        1.99      1.16 o 
   5   2   1      723.84      721.19      9.54 o 
   6   2   1      319.95      372.76      5.79 o 
   7   2   1      296.24      303.15      4.08 o 
   8   2   1      269.40      242.99      8.03 o 
   9   2   1       10.96        7.77      3.91 o 
  10   2   1       43.31       31.06      4.59 o 
  11   2   1       10.97       22.05      4.40 o 
  12   2   1       43.40       60.25      6.61 o 
 -13   3   1        1.47       11.12      9.64 o 
 -12   3   1       31.77       24.54      9.15 o 
 -11   3   1        5.01        4.19      3.47 o 
 -10   3   1       11.29       10.69      3.83 o 
  -9   3   1      267.39      247.05      5.79 o 
  -8   3   1        0.01       -0.47      3.31 o 
  -7   3   1       61.33       66.83      3.46 o 
  -6   3   1      320.37      347.38      5.25 o 
  -5   3   1     2803.17     2864.08     12.75 o 
  -4   3   1      335.69      324.37      4.48 o 
  -3   3   1     1167.65     1138.86      5.25 o 
  -2   3   1       82.56       98.21      1.80 o 
  -1   3   1      138.36      147.57      1.99 o 
   0   3   1       17.93       20.05      0.77 o 
   1   3   1     1798.26     1875.75     14.24 o 
   2   3   1      819.09      806.70      3.86 o 
   3   3   1      122.66       96.68      2.26 o 
   4   3   1       87.20       92.71      2.50 o 
   5   3   1       24.86       21.00      2.10 o 
   6   3   1       25.10       22.74      2.36 o 
   7   3   1        0.01       -0.54      2.34 o 
   8   3   1        2.00       -0.24      2.42 o 
   9   3   1       21.90       16.84      4.19 o 
  10   3   1       10.55        2.48      4.02 o 
  11   3   1       10.95       11.30      4.45 o 
  12   3   1        6.89       17.23      6.61 o 
 -13   4   1        0.94        3.66      9.23 o 
 -12   4   1        5.19        4.35      4.80 o 
 -11   4   1       77.66       77.20      4.39 o 
 -10   4   1        1.77        7.82      3.86 o 
  -9   4   1      308.40      272.88      6.35 o 
  -8   4   1      194.42      190.59      5.24 o 
  -7   4   1      212.61      251.22      5.32 o 
  -6   4   1      213.03      177.91      4.52 o 
  -5   4   1       10.68        8.61      1.81 o 
  -4   4   1       17.02       34.52      1.98 o 
  -3   4   1     1277.20     1321.56     13.34 o 
  -2   4   1     1832.88     1885.08     13.90 o 
  -1   4   1        0.73        2.49      0.70 o 
   0   4   1      175.56      185.87      2.44 o 
   1   4   1     1468.38     1427.95      9.75 o 
   2   4   1      264.91      282.31      5.08 o 
   3   4   1      397.32      430.77      4.96 o 
   4   4   1      537.51      499.78      7.62 o 
   5   4   1        1.25       -2.07      2.07 o 
   6   4   1        4.76        3.12      2.34 o 
   7   4   1       88.15       80.90      3.43 o 
   8   4   1       12.29       11.70      3.07 o 
   9   4   1      111.56      105.58      3.47 o 
  10   4   1       20.35       13.46      6.04 o 
  11   4   1       12.21       13.00      6.47 o 
 -12   5   1       17.46       13.41      5.00 o 
 -11   5   1        0.46        4.96      4.61 o 
 -10   5   1       97.93      104.98      5.39 o 
  -9   5   1        0.34       -0.41      3.96 o 
  -8   5   1       54.07       52.55      4.56 o 
  -7   5   1       34.02       37.24      3.88 o 
  -6   5   1      723.90      724.64      8.18 o 
  -5   5   1      260.98      217.39      4.73 o 
  -4   5   1      129.76      136.03      3.87 o 
  -3   5   1      288.19      322.34      8.28 o 
  -2   5   1        0.09        0.48      0.85 o 
  -1   5   1     3308.75     3654.55     23.44 o 
   0   5   1        2.89        5.79      0.90 o 
   1   5   1       83.55       85.59      1.88 o 
   2   5   1       30.71       28.04      1.61 o 
   3   5   1      418.36      463.29      3.59 o 
   4   5   1      636.24      661.64     10.46 o 
   5   5   1      195.48      193.74      6.71 o 
   6   5   1        0.48       -2.90      2.90 o 
   7   5   1        0.53        2.04      3.44 o 
   8   5   1       71.59       74.34      3.91 o 
   9   5   1        5.76        3.19      6.18 o 
  10   5   1       20.54        9.59      6.35 o 
  11   5   1       19.27       10.31      6.70 o 
 -12   6   1        0.60        3.33      5.00 o 
 -11   6   1       73.18       83.78      5.89 o 
 -10   6   1        2.95        5.88      4.64 o 
  -9   6   1       38.68       34.13      4.61 o 
  -8   6   1      187.71      199.22      6.21 o 
  -7   6   1       76.09       74.05      4.63 o 
  -6   6   1      168.22      131.38      4.85 o 
  -5   6   1      184.87      166.40      4.85 o 
  -4   6   1        4.91        2.77      2.83 o 
  -3   6   1        0.95        0.85      1.38 o 
  -2   6   1       44.70       44.23      1.67 o 
  -1   6   1      373.00      360.46      2.49 o 
   0   6   1      298.72      300.27      2.09 o 
   1   6   1       34.25       31.71      1.62 o 
   2   6   1       58.74       51.42      2.00 o 
   3   6   1      287.70      259.81      3.28 o 
   4   6   1      145.00      152.00      3.59 o 
   5   6   1      431.17      427.65      5.47 o 
   6   6   1       51.82       55.97      4.52 o 
   7   6   1       37.95       35.36      5.25 o 
   8   6   1       41.58       39.85      6.64 o 
   9   6   1       22.97       25.39      3.97 o 
  10   6   1       10.71       -1.33      6.32 o 
 -12   7   1        1.89        7.01      5.25 o 
 -11   7   1        1.15        7.23      5.16 o 
 -10   7   1        3.53        0.58      5.04 o 
  -9   7   1        3.43        4.66      4.72 o 
  -8   7   1      188.93      192.18      6.39 o 
  -7   7   1        3.85        1.39      3.96 o 
  -6   7   1      155.05      138.78      5.40 o 
  -5   7   1      347.49      330.58      6.58 o 
  -4   7   1       86.98       68.98      4.24 o 
  -3   7   1     1144.23     1169.86     11.20 o 
  -2   7   1      255.24      242.02      2.48 o 
  -1   7   1      167.61      176.22      2.25 o 
   0   7   1      174.56      188.76      2.72 o 
   1   7   1        1.56        1.91      1.75 o 
   2   7   1     1015.06     1019.24      5.58 o 
   3   7   1      270.07      253.93      3.53 o 
   4   7   1       21.97       17.54      2.89 o 
   5   7   1       22.75       24.15      3.33 o 
   6   7   1      148.51      151.81      4.57 o 
   7   7   1       46.08       48.36     11.73 o 
   8   7   1        1.57        4.02      4.71 o 
   9   7   1        7.37        5.05      3.72 o 
 -11   8   1        4.52       15.71      5.42 o 
 -10   8   1       79.59       87.90      6.20 o 
  -9   8   1        5.98        4.34      4.79 o 
  -8   8   1        0.12        3.77      4.60 o 
  -7   8   1      579.80      568.27      9.06 o 
  -6   8   1        2.21        1.00      4.46 o 
  -5   8   1      148.78      131.90      5.50 o 
  -4   8   1     1483.70     1490.72     50.00 o 
  -3   8   1        1.32       -2.58      3.40 o 
  -2   8   1       63.17       61.01      3.47 o 
  -1   8   1        5.37        6.85      2.16 o 
   0   8   1      112.84      124.31      5.43 o 
   1   8   1      110.32      102.12      2.56 o 
   2   8   1      140.90      149.00      3.17 o 
   3   8   1      416.78      414.11      5.98 o 
   4   8   1       26.04       22.92      3.24 o 
   5   8   1       51.40       49.87     11.75 o 
   6   8   1      326.78      341.84     11.94 o 
   7   8   1       17.16       22.40     12.66 o 
   8   8   1       23.51       19.29     10.43 o 
 -10   9   1       21.63       22.81      5.59 o 
  -9   9   1        0.69        4.86      5.09 o 
  -8   9   1       71.81       67.61      5.62 o 
  -7   9   1      106.28      110.34      6.20 o 
  -6   9   1       44.85       42.06      5.27 o 
  -5   9   1       61.45       50.58     10.42 o 
  -4   9   1        3.42        3.98      5.29 o 
  -3   9   1       59.75       64.76      4.29 o 
  -2   9   1        4.38        1.78      3.10 o 
  -1   9   1       43.59       38.94      3.52 o 
   0   9   1       35.20       37.33      2.64 o 
   1   9   1      191.93      166.91      3.88 o 
   2   9   1        2.28        4.92      3.01 o 
   3   9   1      256.36      273.48      5.84 o 
   4   9   1      173.91      173.75      7.06 o 
   5   9   1       17.51       11.54      4.40 o 
   6   9   1       19.82       19.41      4.44 o 
   7   9   1        0.10        1.80      3.61 o 
  -9  10   1      151.63      151.73      7.30 o 
  -8  10   1       23.13       19.43      5.38 o 
  -7  10   1        2.18        2.46      4.92 o 
  -6  10   1      234.14      226.47     13.86 o 
  -5  10   1       23.38       20.45      3.73 o 
  -4  10   1      146.24      139.43      4.55 o 
  -3  10   1        1.91        2.10      3.48 o 
  -2  10   1      170.88      172.11      4.78 o 
  -1  10   1        4.74        1.56      3.62 o 
   0  10   1        9.68        9.00      4.46 o 
   1  10   1      113.24      106.06      5.75 o 
   2  10   1        3.02        8.60      3.27 o 
   3  10   1        5.45        6.28      7.19 o 
   4  10   1        0.41       -1.31      3.97 o 
   5  10   1        0.09       -4.93      4.93 o 
   6  10   1        3.93       -2.13      5.49 o 
  -8  11   1        8.53        8.41      5.49 o 
  -7  11   1        0.43        2.09      4.92 o 
  -6  11   1       64.74       75.22      4.52 o 
  -5  11   1        2.39        1.15      2.89 o 
  -4  11   1        4.28        4.89      3.88 o 
  -3  11   1       72.27       67.38      9.45 o 
  -2  11   1       53.88       67.59     13.27 o 
  -1  11   1      137.52      124.16     11.09 o 
   0  11   1      176.11      164.99      6.35 o 
   1  11   1       50.23       51.62      5.45 o 
   2  11   1       81.60       85.46      6.31 o 
   3  11   1        4.28       -5.41      5.41 o 
  -6  12   1        0.44        8.69      5.34 o 
  -5  12   1       32.72       45.05      4.49 o 
  -4  12   1        1.55        6.29      4.10 o 
  -3  12   1       47.78       62.98     16.45 o 
  -2  12   1        7.60        5.92      8.18 o 
  -1  12   1        0.30        0.02      4.99 o 
   0  12   1        0.40        9.83      4.86 o 
   1  12   1        0.05       15.36      5.17 o 
   2  12   1        0.05       -2.39      5.38 o 
   3  12   1        7.13       -5.66      5.66 o 
  -3 -13   2        0.86        3.59      5.87 o 
  -2 -13   2        8.19       18.53      5.67 o 
  -1 -13   2       65.56       74.96      5.97 o 
   0 -13   2        0.08       -5.00      5.04 o 
   1 -13   2       64.45       51.88      5.63 o 
   2 -13   2       25.30       26.75      5.31 o 
   3 -13   2       11.84       19.39      5.47 o 
   4 -13   2        7.03        6.39      5.26 o 
   5 -13   2        9.95       11.29      4.73 o 
   6 -13   2       43.72       49.49      5.56 o 
  -5 -12   2        9.22        5.44      5.41 o 
  -4 -12   2        0.00       -4.48      5.59 o 
  -3 -12   2      117.26      146.68      6.87 o 
  -2 -12   2        0.09       -0.33      5.04 o 
  -1 -12   2       40.42       31.09      5.20 o 
   0 -12   2       47.35       44.39      5.23 o 
   1 -12   2        3.26        3.09      4.83 o 
   2 -12   2        2.81        6.46      4.78 o 
   3 -12   2       87.69       89.59      5.73 o 
   4 -12   2       63.00       65.57      4.95 o 
   5 -12   2       43.83       42.88      5.00 o 
   6 -12   2        1.84       -3.95      4.45 o 
   7 -12   2       22.06       21.22      5.02 o 
  -7 -11   2       10.07       18.85      5.81 o 
  -6 -11   2        5.27       16.28      5.17 o 
  -5 -11   2        1.14       -4.00      4.00 o 
  -4 -11   2        7.52        7.46      5.54 o 
  -3 -11   2       35.07       48.58      5.57 o 
  -2 -11   2       56.79       66.76      5.49 o 
  -1 -11   2        1.19       -4.33      4.59 o 
   0 -11   2      121.41      104.32      5.57 o 
   1 -11   2      324.95      318.74      7.38 o 
   2 -11   2       37.07       41.29      3.75 o 
   3 -11   2        0.67        0.27      3.82 o 
   4 -11   2        7.61        8.42      3.99 o 
   5 -11   2        0.41       -1.04      4.05 o 
   6 -11   2        4.18        0.68      4.33 o 
   7 -11   2        0.12       -1.02      4.30 o 
   8 -11   2        5.68       10.21      4.76 o 
   9 -11   2        0.82        3.50      5.19 o 
  -8 -10   2       25.84       33.15      6.46 o 
  -7 -10   2        0.33        4.80      5.72 o 
  -6 -10   2        0.89        0.14      5.60 o 
  -5 -10   2        0.71       -0.04      4.06 o 
  -4 -10   2      106.27      107.70      4.19 o 
  -3 -10   2        2.42        1.97      2.95 o 
  -2 -10   2      103.75      102.71      3.59 o 
  -1 -10   2      215.36      207.09      6.32 o 
   0 -10   2        8.09        2.85      4.37 o 
   1 -10   2      441.78      442.62      7.69 o 
   2 -10   2       51.25       44.54      2.57 o 
   3 -10   2       48.68       59.68      3.21 o 
   4 -10   2        6.29        7.82      3.69 o 
   5 -10   2       24.58       19.69      4.21 o 
   6 -10   2        6.08       10.22      4.54 o 
   7 -10   2        9.54       12.16      4.64 o 
   8 -10   2       91.90       96.62      5.93 o 
   9 -10   2      155.83      155.26      6.84 o 
  10 -10   2        5.29        3.33      5.29 o 
  -9  -9   2       20.59       29.96      6.91 o 
  -8  -9   2        0.11        5.39      5.68 o 
  -7  -9   2       13.33       12.65      5.49 o 
  -6  -9   2       21.33       21.66      5.24 o 
  -5  -9   2       81.43       83.78      4.10 o 
  -4  -9   2       61.55       64.09      6.66 o 
  -3  -9   2      629.79      629.68      6.37 o 
  -2  -9   2      858.85      835.29      6.71 o 
  -1  -9   2      292.26      280.19      4.06 o 
   0  -9   2        0.15       -2.77      3.91 o 
   1  -9   2      180.14      189.08      3.04 o 
   2  -9   2       16.16       13.91      2.61 o 
   3  -9   2       52.52       54.59      2.99 o 
   4  -9   2        0.35       -1.49      3.66 o 
   5  -9   2       27.79       18.30      4.25 o 
   6  -9   2      143.51      142.54      5.87 o 
   7  -9   2      243.69      237.02      7.04 o 
   8  -9   2        3.62        7.55      4.44 o 
   9  -9   2       12.83        2.96      5.04 o 
  10  -9   2       21.99       23.49      5.37 o 
 -10  -8   2       23.16       17.53      6.66 o 
  -9  -8   2        1.84       -0.08      5.67 o 
  -8  -8   2       33.82       44.63      6.12 o 
  -7  -8   2        9.18       19.91      5.19 o 
  -6  -8   2       40.53       47.25      5.32 o 
  -5  -8   2      522.53      504.06     17.46 o 
  -4  -8   2        1.91        1.08      3.59 o 
  -3  -8   2      544.71      553.01     18.66 o 
  -2  -8   2        7.06        3.95      2.40 o 
  -1  -8   2      500.13      482.28      4.50 o 
   0  -8   2       17.55       16.88      1.52 o 
   1  -8   2      337.22      304.96      9.11 o 
   2  -8   2       20.36       10.29      2.32 o 
   3  -8   2       29.02       35.37      2.62 o 
   4  -8   2       29.84       28.57      2.75 o 
   5  -8   2      464.96      441.45      7.47 o 
   6  -8   2       42.46       47.74      5.12 o 
   7  -8   2      116.60      112.54      5.56 o 
   8  -8   2        0.07       -0.37      4.14 o 
   9  -8   2        9.52       10.04      4.83 o 
  10  -8   2       96.28       81.01      6.00 o 
  11  -8   2        4.60       -5.18      5.18 o 
 -11  -7   2       12.20        7.07      6.67 o 
 -10  -7   2       95.22       89.08      7.33 o 
  -9  -7   2        2.14        9.70      5.58 o 
  -8  -7   2        4.34        7.15      5.12 o 
  -7  -7   2        0.98       13.54      5.08 o 
  -6  -7   2      501.62      556.84      9.29 o 
  -5  -7   2      228.17      212.60     18.86 o 
  -4  -7   2      395.64      371.34     16.37 o 
  -3  -7   2     1255.97     1223.10      7.06 o 
  -2  -7   2        5.83        6.23      2.00 o 
  -1  -7   2      206.84      207.08      3.05 o 
   0  -7   2      218.42      238.23      2.36 o 
   1  -7   2      461.91      446.02      7.41 o 
   2  -7   2      208.28      245.90      7.31 o 
   3  -7   2     1384.22     1339.87      7.13 o 
   4  -7   2      190.55      182.35      4.87 o 
   5  -7   2       15.70       16.20      3.55 o 
   6  -7   2      209.45      200.39      5.86 o 
   7  -7   2      288.64      284.86      6.77 o 
   8  -7   2       44.32       55.69      4.65 o 
   9  -7   2        0.89       -4.13      4.26 o 
  10  -7   2      118.85       93.67      5.87 o 
  11  -7   2       14.50       14.14      5.00 o 
 -11  -6   2        1.12        4.23      6.50 o 
 -10  -6   2      115.18      125.20      7.47 o 
  -9  -6   2       31.10       39.91      5.84 o 
  -8  -6   2       28.64       34.98      5.42 o 
  -7  -6   2      744.83      746.35     10.30 o 
  -6  -6   2        0.02       -2.42      4.35 o 
  -5  -6   2      103.67      114.69      4.67 o 
  -4  -6   2        2.08        1.12      2.13 o 
  -3  -6   2      935.42      954.36     12.31 o 
  -2  -6   2      720.33      740.48      6.47 o 
  -1  -6   2      689.01      684.98      7.10 o 
   0  -6   2        0.84        1.17      1.10 o 
   1  -6   2     1595.63     1698.73     18.57 o 
   2  -6   2      244.88      235.30      2.69 o 
   3  -6   2       83.40       90.16      2.94 o 
   4  -6   2        9.67        7.81      2.97 o 
   5  -6   2       97.12       94.68      4.10 o 
   6  -6   2      316.25      304.78      6.24 o 
   7  -6   2      452.89      469.75      7.89 o 
   8  -6   2        6.81        6.33      3.88 o 
   9  -6   2        8.44        2.60      4.18 o 
  10  -6   2       34.59       23.11      4.88 o 
  11  -6   2       44.89       46.15      5.26 o 
  12  -6   2        5.04       10.33      5.26 o 
 -12  -5   2        0.13       -6.53      6.53 o 
 -11  -5   2        0.02       -0.26      5.96 o 
 -10  -5   2       12.07        8.73      5.59 o 
  -9  -5   2      264.40      294.84      7.99 o 
  -8  -5   2       10.95        9.02      4.82 o 
  -7  -5   2        1.61        2.76      4.12 o 
  -6  -5   2       10.11       13.38      3.58 o 
  -5  -5   2      133.90      137.85      4.31 o 
  -4  -5   2       42.78       46.27      3.24 o 
  -3  -5   2      234.38      226.64      3.34 o 
  -2  -5   2     3672.86     3642.22     11.57 o 
  -1  -5   2      581.26      585.26      2.95 o 
   0  -5   2      593.26      660.74      5.13 o 
   1  -5   2     1390.43     1250.41     31.30 o 
   2  -5   2     3509.34     3464.59     24.38 o 
   3  -5   2       25.68       23.16      2.39 o 
   4  -5   2     1710.57     1753.84     50.07 o 
   5  -5   2      443.82      385.02      5.10 o 
   6  -5   2        0.04        2.16      2.22 o 
   7  -5   2       29.43       36.09      4.60 o 
   8  -5   2      329.42      371.73      5.34 o 
   9  -5   2      104.08       96.57      5.06 o 
  10  -5   2       14.66        2.80      4.25 o 
  11  -5   2      181.55      182.51      6.59 o 
 -12  -4   2        0.43       -2.79      6.29 o 
 -11  -4   2        6.28        6.22      5.71 o 
 -10  -4   2        8.72       10.83      5.38 o 
  -9  -4   2      165.91      178.25      6.81 o 
  -8  -4   2       38.70       41.33      4.74 o 
  -7  -4   2      258.63      260.86      8.40 o 
  -6  -4   2      341.63      346.22     16.05 o 
  -5  -4   2      322.60      330.64     12.42 o 
  -4  -4   2     2039.42     2032.79     12.41 o 
  -3  -4   2     1255.40     1313.31      8.54 o 
  -2  -4   2     1080.51     1005.91      4.05 o 
  -1  -4   2     6106.66     6080.93     19.96 o 
   0  -4   2     3031.58     3110.41     11.37 o 
   1  -4   2     2837.66     2886.84     49.40 o 
   2  -4   2        5.49        0.22      1.30 o 
   3  -4   2     1200.73     1289.45      5.97 o 
   4  -4   2     1767.65     1735.54      5.83 o 
   5  -4   2       52.83       47.24      1.87 o 
   6  -4   2      799.62      768.99      7.89 o 
   7  -4   2        1.40        2.05      1.92 o 
   8  -4   2       38.48       41.39      2.79 o 
   9  -4   2      168.60      184.30      6.47 o 
  10  -4   2        2.70       -1.45      2.89 o 
  11  -4   2       25.24       19.43      6.40 o 
  12  -4   2      123.42      155.62      8.65 o 
 -12  -3   2       17.32        6.56      5.79 o 
 -11  -3   2       38.65       32.47      5.71 o 
 -10  -3   2        0.97        2.02      4.99 o 
  -9  -3   2       38.86       41.16      5.08 o 
  -8  -3   2      384.15      389.49      4.38 o 
  -7  -3   2       64.33       75.15      3.25 o 
  -6  -3   2      144.08      165.84      4.36 o 
  -5  -3   2      127.20      142.67      3.40 o 
  -4  -3   2     2895.25     2958.05     20.75 o 
  -3  -3   2     1350.63     1255.82     10.92 o 
  -2  -3   2      166.29      179.75      2.40 o 
  -1  -3   2    22878.91    23502.79     70.57 o 
   0  -3   2      625.98      652.99      4.85 o 
   1  -3   2     4115.22     4493.95     13.17 o 
   2  -3   2      126.27      101.33      1.51 o 
   3  -3   2      263.39      279.68      2.94 o 
   4  -3   2     1577.65     1737.52      5.49 o 
   5  -3   2      111.25      100.52      2.09 o 
   6  -3   2      380.53      411.25      6.34 o 
   7  -3   2      107.84      120.25      2.94 o 
   8  -3   2        8.41        3.80      2.51 o 
   9  -3   2       76.56       79.71      3.05 o 
  10  -3   2       21.14       21.30      4.62 o 
  11  -3   2       51.59       38.07      6.72 o 
  12  -3   2      160.57      188.37      9.02 o 
 -11  -2   2       72.80       69.21     10.18 o 
 -10  -2   2       54.57       57.37      3.45 o 
  -9  -2   2        0.18       -3.23      3.23 o 
  -8  -2   2       64.56       60.48      2.88 o 
  -7  -2   2        0.12        2.03      2.00 o 
  -6  -2   2     1677.84     1727.61     11.27 o 
  -5  -2   2     4531.37     4697.19      7.19 o 
  -4  -2   2        0.87        0.69      0.86 o 
  -3  -2   2        5.92        3.53      0.73 o 
  -2  -2   2      948.60      996.01      6.09 o 
  -1  -2   2     9696.77    10167.78     29.39 o 
   0  -2   2     2188.94     2220.47      7.62 o 
   1  -2   2      810.17      790.43      9.00 o 
   2  -2   2    16504.75    16012.89     64.86 o 
   3  -2   2       68.70       56.77      1.64 o 
   4  -2   2        8.60        4.04      1.07 o 
   5  -2   2       49.13       40.91      1.32 o 
   6  -2   2       12.37        7.77      1.33 o 
   7  -2   2      445.83      455.87      4.09 o 
   8  -2   2      124.23      119.15      3.15 o 
   9  -2   2       13.29       16.05      4.34 o 
  10  -2   2      113.50      135.90      7.24 o 
  11  -2   2        8.72        7.81      6.56 o 
  12  -2   2       22.31       16.98      7.54 o 
 -13  -1   2        0.49        2.71      9.57 o 
 -12  -1   2       45.25       46.81      9.19 o 
 -11  -1   2      141.71      145.33      8.17 o 
 -10  -1   2       27.03       20.08      3.19 o 
  -9  -1   2      277.42      290.10      4.33 o 
  -8  -1   2       26.92       24.61      1.95 o 
  -7  -1   2        1.94        1.26      1.59 o 
  -6  -1   2       41.58       34.86      2.69 o 
  -5  -1   2       31.03       20.78      1.61 o 
  -4  -1   2       97.63       88.70      1.60 o 
  -3  -1   2     2886.63     2805.47     12.94 o 
  -2  -1   2     3429.60     3541.15      8.61 o 
  -1  -1   2      175.16      188.60      2.20 o 
   0  -1   2     9819.44     9656.55     14.19 o 
   1  -1   2       32.09       22.32      1.53 o 
   2  -1   2    33486.91    34074.74    127.80 o 
   3  -1   2      640.79      712.81      3.08 o 
   4  -1   2      490.08      534.16      9.99 o 
   5  -1   2      805.03      839.00      8.24 o 
   6  -1   2      281.69      230.33      7.33 o 
   7  -1   2       79.02       89.62      2.79 o 
   8  -1   2      252.05      275.63      7.44 o 
   9  -1   2        0.58        6.79      5.65 o 
  10  -1   2       22.26       37.09      6.42 o 
  11  -1   2      173.31      204.67      8.76 o 
  12  -1   2        1.90        0.39      7.46 o 
 -13   0   2       65.26       65.20     10.07 o 
 -11   0   2        2.06        4.52      4.61 o 
 -10   0   2      167.55      183.55      5.53 o 
  -9   0   2      453.66      449.41      5.63 o 
  -8   0   2       10.28        9.81      1.86 o 
  -7   0   2      373.98      378.03      3.07 o 
  -6   0   2        9.25        3.78      1.36 o 
  -5   0   2      219.08      180.78      2.25 o 
  -4   0   2        1.26       -0.10      0.92 o 
  -3   0   2     1732.10     1678.58     50.38 o 
  -2   0   2     6980.13     7341.75     13.33 o 
  -1   0   2      413.46      415.74      2.96 o 
   0   0   2     5965.77     5555.35      9.98 o 
   1   0   2     1096.33     1021.66      5.10 o 
   2   0   2     7728.88     7804.90     30.65 o 
   3   0   2       59.60       52.98      2.65 o 
   4   0   2     2855.20     2738.19     10.73 o 
   5   0   2      148.31      144.73      2.80 o 
   6   0   2       23.48       19.66      1.32 o 
   7   0   2        5.73        2.89      1.81 o 
   8   0   2      657.48      637.56     37.68 o 
   9   0   2       66.18       48.43      3.92 o 
  10   0   2       83.74       88.88      6.98 o 
  11   0   2       10.11       10.52      7.19 o 
  12   0   2       25.81       20.51      7.52 o 
 -13   1   2       22.54       29.93      9.57 o 
 -12   1   2       81.95       77.52      9.78 o 
 -11   1   2      197.89      206.21     10.35 o 
 -10   1   2       92.56      100.41      4.20 o 
  -9   1   2       53.07       45.22      3.83 o 
  -8   1   2      524.54      489.75      7.49 o 
  -7   1   2        1.64       -0.16      1.58 o 
  -6   1   2       80.56       93.24      1.97 o 
  -5   1   2      233.51      227.98      3.80 o 
  -4   1   2      387.99      405.44      2.55 o 
  -3   1   2     3562.98     3585.31     10.64 o 
  -2   1   2      542.13      485.49      3.82 o 
  -1   1   2     3534.55     3529.36      9.17 o 
   0   1   2     5962.60     5618.52     17.70 o 
   1   1   2     1873.31     1874.53     20.50 o 
   2   1   2        0.93        1.97      1.07 o 
   3   1   2       60.38       70.88      3.05 o 
   4   1   2        1.41        1.93      0.84 o 
   5   1   2        9.31        9.68      1.04 o 
   6   1   2        1.52        0.70      1.37 o 
   7   1   2       28.86       31.12      2.16 o 
   8   1   2        5.64        5.10      3.51 o 
   9   1   2      308.87      307.00     16.19 o 
  10   1   2       47.86       37.93      4.28 o 
  11   1   2        4.23       12.78      6.52 o 
  12   1   2       20.89       25.79      7.69 o 
 -13   2   2        0.41        6.01      8.96 o 
 -12   2   2        0.63        9.54      8.83 o 
 -11   2   2        1.50        0.91      5.03 o 
 -10   2   2      382.31      368.90      7.01 o 
  -9   2   2      160.66      142.05      4.92 o 
  -8   2   2      489.01      462.28      6.63 o 
  -7   2   2       74.83       87.15      3.53 o 
  -6   2   2        3.73        4.88      1.15 o 
  -5   2   2     1260.30     1176.22    143.78 o 
  -4   2   2       30.62       27.44      2.23 o 
  -3   2   2     1897.97     1788.54      4.54 o 
  -2   2   2     1561.65     1486.62     13.32 o 
  -1   2   2      572.07      482.67      6.06 o 
   0   2   2      318.42      281.43      3.07 o 
   1   2   2       93.19       74.98      1.23 o 
   2   2   2      779.47      837.85     17.34 o 
   3   2   2     1004.02     1034.80     15.57 o 
   4   2   2       53.64       44.65      3.98 o 
   5   2   2      311.94      320.47      6.59 o 
   6   2   2      172.73      152.35      2.45 o 
   7   2   2        0.25        2.58      2.29 o 
   8   2   2       41.58       32.38      2.61 o 
   9   2   2      115.86      107.83      8.70 o 
  10   2   2       92.92       84.04      4.86 o 
  11   2   2       14.07       18.95      6.42 o 
 -13   3   2      124.66      136.22     10.95 o 
 -12   3   2       54.66       33.00      4.50 o 
 -11   3   2       48.18       38.40      4.58 o 
 -10   3   2       48.66       48.55      4.29 o 
  -9   3   2       22.69       22.49      3.93 o 
  -8   3   2      112.70      106.55      4.30 o 
  -7   3   2      120.91      117.21      4.09 o 
  -6   3   2      579.44      674.91      7.05 o 
  -5   3   2      231.22      252.73      4.49 o 
  -4   3   2      867.61      846.84      6.86 o 
  -3   3   2     3171.72     3151.82     24.83 o 
  -2   3   2      199.78      180.75      6.00 o 
  -1   3   2        7.56        5.57      0.74 o 
   0   3   2     1310.01     1132.14     10.44 o 
   1   3   2      127.57      123.36      1.49 o 
   2   3   2      844.66      882.47     32.40 o 
   3   3   2        9.41        8.83      1.36 o 
   4   3   2        4.55        2.64      1.59 o 
   5   3   2      156.17      151.81      3.20 o 
   6   3   2      131.02      129.44      3.28 o 
   7   3   2      386.14      374.22      6.45 o 
   8   3   2      110.29      106.67      3.71 o 
   9   3   2       27.14       20.03      2.96 o 
  10   3   2        4.50        4.67      4.26 o 
  11   3   2        3.25        5.00     11.70 o 
 -13   4   2       22.17       13.29      6.21 o 
 -12   4   2        1.56       -4.77      4.77 o 
 -11   4   2        0.47        0.07      4.35 o 
 -10   4   2       52.36       53.91      4.52 o 
  -9   4   2       14.74       16.83      4.09 o 
  -8   4   2       12.23        9.04      3.64 o 
  -7   4   2      197.36      200.14      5.19 o 
  -6   4   2       63.70       80.82      3.95 o 
  -5   4   2      498.71      510.07      6.23 o 
  -4   4   2      392.98      403.57      4.02 o 
  -3   4   2     2514.94     2376.06      5.95 o 
  -2   4   2      776.76      752.66      3.16 o 
  -1   4   2       21.22       15.61      1.43 o 
   0   4   2      239.87      237.62      1.74 o 
   1   4   2      361.67      424.32      2.88 o 
   2   4   2      976.90      937.11      8.57 o 
   3   4   2      634.04      691.30      5.12 o 
   4   4   2        4.39        2.34      1.69 o 
   5   4   2       13.17        7.26      2.32 o 
   6   4   2        7.17        2.38      2.63 o 
   7   4   2       99.61       89.08      3.83 o 
   8   4   2      263.28      267.85      7.52 o 
   9   4   2        2.39        1.60      3.44 o 
  10   4   2       40.01       39.07      5.07 o 
  11   4   2       46.85       44.20      7.06 o 
 -12   5   2       18.83       14.76      4.98 o 
 -11   5   2        0.38        0.51      4.69 o 
 -10   5   2        0.99        6.77      4.38 o 
  -9   5   2      195.35      183.14      6.00 o 
  -8   5   2        2.86        0.26      4.03 o 
  -7   5   2       21.10       12.89      3.68 o 
  -6   5   2       64.37       65.32      4.09 o 
  -5   5   2      157.83      150.27      4.41 o 
  -4   5   2      868.04      906.75      7.93 o 
  -3   5   2       53.90       40.44      1.60 o 
  -2   5   2      982.83      844.80      3.99 o 
  -1   5   2       50.57       47.13      1.23 o 
   0   5   2      685.26      793.69      4.60 o 
   1   5   2     1042.37     1126.81      5.44 o 
   2   5   2       41.71       38.54      1.78 o 
   3   5   2        0.03        0.47      1.66 o 
   4   5   2       38.62       35.49      3.33 o 
   5   5   2       11.23        5.23      2.86 o 
   6   5   2      292.55      280.50     12.66 o 
   7   5   2       63.72       54.12      3.73 o 
   8   5   2       20.29       12.46      3.55 o 
   9   5   2        0.75        3.95      3.35 o 
  10   5   2        1.96        8.08      3.54 o 
 -12   6   2       19.72       17.79      5.26 o 
 -11   6   2      112.60      103.73      6.25 o 
 -10   6   2        2.28        3.71      4.63 o 
  -9   6   2       17.92       15.99      4.57 o 
  -8   6   2        0.08        0.46      4.22 o 
  -7   6   2      199.36      181.36      5.61 o 
  -6   6   2       12.16        6.58      3.88 o 
  -5   6   2      100.03       95.41      4.32 o 
  -4   6   2     1183.70     1175.79      9.56 o 
  -3   6   2       45.30       37.38      6.00 o 
  -2   6   2      355.43      356.56      3.11 o 
  -1   6   2      219.76      197.79      1.92 o 
   0   6   2        1.45        0.70      1.15 o 
   1   6   2      137.71      117.40      3.35 o 
   2   6   2      221.96      239.10      3.85 o 
   3   6   2       68.97       73.13      3.48 o 
   4   6   2        3.35        0.29      2.73 o 
   5   6   2        1.61       -2.05      3.21 o 
   6   6   2      901.21      938.23     15.02 o 
   7   6   2      372.83      382.91      7.61 o 
   8   6   2       65.44       68.50      4.22 o 
   9   6   2      142.87      140.62      4.88 o 
 -11   7   2       15.34       10.82      5.34 o 
 -10   7   2        3.40        6.87      4.97 o 
  -9   7   2       97.37       87.12      5.51 o 
  -8   7   2       13.63       14.66      4.58 o 
  -7   7   2       58.73       48.47      4.96 o 
  -6   7   2        2.61        5.78      4.18 o 
  -5   7   2      277.08      279.74      6.41 o 
  -4   7   2     1916.53     1779.28     12.22 o 
  -3   7   2      205.61      201.72      4.01 o 
  -2   7   2       17.54       15.32      1.72 o 
  -1   7   2      551.38      552.19      9.63 o 
   0   7   2        7.98        3.33      2.06 o 
   1   7   2       80.49       81.21      3.26 o 
   2   7   2      237.64      215.82      4.12 o 
   3   7   2        1.20       -0.93      2.40 o 
   4   7   2      158.82      146.17      5.95 o 
   5   7   2        0.72        0.30      3.43 o 
   6   7   2       10.75       15.17      3.77 o 
   7   7   2       13.31       16.42      3.76 o 
   8   7   2       18.30       20.05      4.01 o 
   9   7   2        3.47        9.69      3.65 o 
 -11   8   2        7.87        1.49      5.29 o 
 -10   8   2       23.64       25.33      5.51 o 
  -9   8   2        0.56        2.94      4.84 o 
  -8   8   2       48.49       56.71      5.17 o 
  -7   8   2      106.08      107.04      6.24 o 
  -6   8   2      556.95      552.53      8.74 o 
  -5   8   2      160.29      151.49      5.71 o 
  -4   8   2       78.81       89.95     17.66 o 
  -3   8   2      107.25      107.71      4.00 o 
  -2   8   2      292.94      288.27      3.76 o 
  -1   8   2      133.31      132.06      5.55 o 
   0   8   2      121.14      111.14      2.96 o 
   1   8   2       38.84       47.76      2.98 o 
   2   8   2       29.78       22.21      2.46 o 
   3   8   2       67.90       63.57      2.97 o 
   4   8   2      191.00      186.39     11.19 o 
   5   8   2       10.89        7.06      3.61 o 
   6   8   2        9.75        9.44      3.77 o 
   7   8   2       10.19       17.13      3.88 o 
   8   8   2        6.46        8.60      3.79 o 
 -10   9   2       28.60       34.16      5.86 o 
  -9   9   2       34.85       37.68      5.89 o 
  -8   9   2        7.22        9.46      5.06 o 
  -7   9   2        1.70        4.04      4.88 o 
  -6   9   2       38.70       35.33      4.95 o 
  -5   9   2      141.12      129.24     10.62 o 
  -4   9   2      365.64      331.03      6.64 o 
  -3   9   2       28.62       27.06      2.75 o 
  -2   9   2      334.67      358.50      6.17 o 
  -1   9   2        6.85        5.70      2.58 o 
   0   9   2      308.56      303.08      8.25 o 
   1   9   2       55.60       60.50      3.42 o 
   2   9   2        0.88        0.68      3.08 o 
   3   9   2       45.49       40.25      3.97 o 
   4   9   2        5.03        9.42      3.42 o 
   5   9   2       30.22       27.74      3.70 o 
   6   9   2        3.42        3.47      3.67 o 
   7   9   2       22.00       34.92      6.66 o 
  -9  10   2        7.51       10.82      5.60 o 
  -8  10   2        6.56       10.78      5.19 o 
  -7  10   2        0.23        4.90      4.86 o 
  -6  10   2        9.26       15.30      3.82 o 
  -5  10   2       62.19       60.90      4.13 o 
  -4  10   2        7.83        9.03      2.77 o 
  -3  10   2      134.32      140.20      6.38 o 
  -2  10   2      260.71      277.13     19.89 o 
  -1  10   2        2.19        5.76      2.70 o 
   0  10   2       24.38       24.54      3.80 o 
   1  10   2       22.40       26.74      3.24 o 
   2  10   2       50.31       58.27      5.25 o 
   3  10   2       46.26       39.11      7.04 o 
   4  10   2        0.32       -3.09      4.36 o 
   5  10   2       25.77       41.94      5.55 o 
  -7  11   2        0.42        1.28      5.27 o 
  -6  11   2       16.64        8.70      4.75 o 
  -5  11   2        9.00        5.19      6.73 o 
  -4  11   2       11.62       19.39      6.98 o 
  -3  11   2       48.41       40.52      6.77 o 
  -2  11   2       35.20       39.90     12.06 o 
  -1  11   2       66.15       90.72      7.89 o 
   0  11   2        0.06        2.72      4.59 o 
   1  11   2        0.91        3.97      3.01 o 
   2  11   2        4.42        9.57      4.28 o 
   3  11   2        0.12        7.17      4.52 o 
   4  11   2        5.05       12.81      4.69 o 
  -5  12   2       10.52        1.66      7.17 o 
  -4  12   2        8.40       22.62      7.63 o 
  -3  12   2       59.84       97.29      8.45 o 
  -2  12   2        3.61       16.26      7.43 o 
  -1  12   2       23.92       36.05      5.25 o 
   0  12   2        1.37       17.08      5.13 o 
   1  12   2        5.11        2.26      5.28 o 
  -1 -14   3        6.94       10.28      5.67 o 
   0 -14   3        5.19       -5.34      5.34 o 
   1 -14   3        4.40       -5.41      5.41 o 
   2 -14   3       13.44       10.33      5.54 o 
   3 -14   3       57.58       71.92      6.41 o 
  -4 -13   3        7.07        0.94      5.76 o 
  -3 -13   3        1.72        7.93      5.59 o 
  -2 -13   3        0.14        6.85      5.32 o 
  -1 -13   3        2.98        3.61      5.19 o 
   0 -13   3        0.22       -3.31      4.99 o 
   1 -13   3        6.68       11.96      4.95 o 
   2 -13   3        0.16        3.37      4.97 o 
   3 -13   3       20.82       30.28      5.46 o 
   4 -13   3       47.75       51.83      5.00 o 
   5 -13   3       41.23       44.83      5.41 o 
   6 -13   3       23.49       21.82      5.16 o 
  -6 -12   3       70.44      101.51      7.33 o 
  -5 -12   3       22.86       23.13      7.58 o 
  -4 -12   3       10.72        7.80      5.67 o 
  -3 -12   3        8.02       11.76      5.52 o 
  -2 -12   3       26.33       23.27      5.15 o 
  -1 -12   3       33.98       24.73      5.23 o 
   0 -12   3        8.44        4.90      4.76 o 
   1 -12   3      232.54      243.34      7.12 o 
   2 -12   3        2.15        4.50      4.87 o 
   3 -12   3       52.74       52.97      4.67 o 
   4 -12   3       82.88       89.22      5.29 o 
   5 -12   3       19.29       18.12      4.57 o 
   6 -12   3       21.61       24.69      5.02 o 
   7 -12   3       40.74       34.32      5.22 o 
  -7 -11   3        3.31        3.31      6.10 o 
  -6 -11   3       48.29       52.04      6.20 o 
  -5 -11   3       79.16       74.31      4.55 o 
  -4 -11   3       37.94       29.83      3.74 o 
  -3 -11   3       95.43       93.02      6.09 o 
  -2 -11   3        2.98        4.48      4.77 o 
  -1 -11   3        0.89       -4.68      4.68 o 
   0 -11   3      160.69      142.58      6.05 o 
   1 -11   3       48.20       60.06      5.24 o 
   2 -11   3       93.15       91.85      8.49 o 
   3 -11   3       24.23       21.21      4.17 o 
   4 -11   3        4.59        4.01      3.95 o 
   5 -11   3      119.18      129.02      5.89 o 
   6 -11   3        0.67       -1.82      4.31 o 
   7 -11   3        0.57        4.60      4.60 o 
   8 -11   3        8.50        3.82      4.74 o 
   9 -11   3        2.41       -1.32      4.84 o 
  -8 -10   3       79.07      100.47      7.51 o 
  -7 -10   3       98.42      132.08      7.22 o 
  -6 -10   3        8.69       12.74      5.32 o 
  -5 -10   3       70.79       73.31      4.12 o 
  -4 -10   3        2.59        1.31      3.26 o 
  -3 -10   3        1.68        2.38      2.88 o 
  -2 -10   3      482.77      486.35      5.50 o 
  -1 -10   3       72.36       67.49      5.32 o 
   0 -10   3      140.25      124.51      5.65 o 
   1 -10   3      138.48      131.11      3.48 o 
   2 -10   3       13.33       11.74      3.49 o 
   3 -10   3       99.42       96.29      4.59 o 
   4 -10   3       23.87       17.66      3.78 o 
   5 -10   3       90.20       82.22      5.21 o 
   6 -10   3        8.18       12.99      4.78 o 
   7 -10   3      287.69      284.79      7.61 o 
   8 -10   3      221.59      239.53      7.64 o 
   9 -10   3        0.09       12.42      5.09 o 
  -9  -9   3        0.45        8.00      5.98 o 
  -8  -9   3       13.25       20.52      6.03 o 
  -7  -9   3       86.66       85.43      6.20 o 
  -6  -9   3       44.00       42.34      5.13 o 
  -5  -9   3      175.12      169.65      5.71 o 
  -4  -9   3        1.64        0.40      3.23 o 
  -3  -9   3      128.35      123.06      5.02 o 
  -2  -9   3      443.07      455.21      5.07 o 
  -1  -9   3        0.10       -2.05      2.36 o 
   0  -9   3      402.20      395.27      3.43 o 
   1  -9   3        2.97       -2.99      2.99 o 
   2  -9   3       44.16       38.06      2.74 o 
   3  -9   3      218.91      212.37      5.48 o 
   4  -9   3      373.92      344.92      6.88 o 
   5  -9   3       30.39       28.10      4.58 o 
   6  -9   3      102.70       96.93      5.75 o 
   7  -9   3       43.18       46.22      5.05 o 
   8  -9   3       29.00       37.55      5.37 o 
   9  -9   3       15.58        9.84      5.15 o 
  10  -9   3        2.26       -1.97      5.13 o 
 -10  -8   3        9.51       15.85      6.48 o 
  -9  -8   3        4.00       13.69      5.95 o 
  -8  -8   3       38.59       49.55      5.89 o 
  -7  -8   3       50.56       43.76      5.34 o 
  -6  -8   3      149.86      139.67      6.09 o 
  -5  -8   3       24.90       19.77      3.81 o 
  -4  -8   3     1402.12     1350.97     18.08 o 
  -3  -8   3       54.65       63.71      6.61 o 
  -2  -8   3       29.02       30.13      3.25 o 
  -1  -8   3      129.54      128.34      2.25 o 
   0  -8   3      524.12      518.69      3.57 o 
   1  -8   3       76.05       76.96      3.95 o 
   2  -8   3        0.54       -1.16      2.26 o 
   3  -8   3      219.04      195.51      7.53 o 
   4  -8   3        2.27        0.57      3.59 o 
   5  -8   3      151.40      140.64      5.56 o 
   6  -8   3      828.43      809.48     10.29 o 
   7  -8   3        4.56        6.13      4.29 o 
   8  -8   3        3.19        7.99      4.45 o 
   9  -8   3       37.61       35.22      5.48 o 
  10  -8   3       10.81       13.38      4.97 o 
  11  -8   3       42.73       35.81      5.48 o 
 -11  -7   3        2.70        3.10      6.21 o 
 -10  -7   3        0.23       11.15      5.69 o 
  -9  -7   3       60.24       60.51      6.12 o 
  -8  -7   3        3.57        2.55      4.82 o 
  -7  -7   3      492.68      490.30      8.91 o 
  -6  -7   3      364.18      386.43      7.87 o 
  -5  -7   3       89.92       86.07     11.50 o 
  -4  -7   3      126.62      122.02      4.59 o 
  -3  -7   3      220.73      201.21      3.35 o 
  -2  -7   3      103.83       97.83      2.01 o 
  -1  -7   3       54.87       58.37      2.25 o 
   0  -7   3        0.08        0.76      1.29 o 
   1  -7   3      110.11       94.81      2.01 o 
   2  -7   3      235.38      248.33      7.08 o 
   3  -7   3      232.23      251.39      7.83 o 
   4  -7   3      389.83      402.98      6.48 o 
   5  -7   3      311.63      304.53      6.32 o 
   6  -7   3       84.08       82.78      5.08 o 
   7  -7   3        7.93        4.03      3.98 o 
   8  -7   3       21.61       16.71      4.25 o 
   9  -7   3        4.51       10.92      4.72 o 
  10  -7   3       26.76       21.82      4.99 o 
  11  -7   3       73.02       74.09      5.63 o 
 -11  -6   3       88.18      105.98      7.53 o 
 -10  -6   3        0.68        1.23      5.56 o 
  -9  -6   3        3.64        4.59      5.10 o 
  -8  -6   3       59.07       50.18      5.34 o 
  -7  -6   3       58.28       55.69      4.94 o 
  -6  -6   3       54.40       60.50      4.37 o 
  -5  -6   3        0.57       -1.07      3.16 o 
  -4  -6   3      401.50      406.89     12.32 o 
  -3  -6   3      417.32      424.87      4.42 o 
  -2  -6   3      339.27      335.70      6.53 o 
  -1  -6   3        1.71        3.57      1.28 o 
   0  -6   3      559.25      600.85      3.84 o 
   1  -6   3     1856.68     1953.48     10.93 o 
   2  -6   3      516.80      472.28      9.17 o 
   3  -6   3       92.65       91.62      3.71 o 
   4  -6   3      229.84      192.52      4.93 o 
   5  -6   3       28.57       32.02      3.71 o 
   6  -6   3       22.66       19.54      4.31 o 
   7  -6   3      246.73      234.17      6.47 o 
   8  -6   3        3.63        5.57      3.95 o 
   9  -6   3      300.46      308.13      7.39 o 
  10  -6   3        0.77       -3.46      4.38 o 
  11  -6   3       36.26       45.26      4.70 o 
 -12  -5   3       10.94        5.22      6.19 o 
 -11  -5   3       60.17       71.99      6.48 o 
 -10  -5   3        1.22       -1.01      5.38 o 
  -9  -5   3       47.61       46.35      5.31 o 
  -8  -5   3      334.66      325.84      7.35 o 
  -7  -5   3      132.71      130.12      5.08 o 
  -6  -5   3      241.08      230.02      5.33 o 
  -5  -5   3      318.54      282.89      5.18 o 
  -4  -5   3      177.39      187.72      4.29 o 
  -3  -5   3      619.01      652.10      9.11 o 
  -2  -5   3       20.07       34.82      1.33 o 
  -1  -5   3     1279.13     1217.43      8.28 o 
   0  -5   3       27.00       31.38      2.50 o 
   1  -5   3        6.74        7.31      2.47 o 
   2  -5   3      751.45      750.80      9.71 o 
   3  -5   3      244.35      243.89      3.09 o 
   4  -5   3        6.05        6.83      2.36 o 
   5  -5   3      632.01      571.89      7.83 o 
   6  -5   3      137.38      112.68      2.45 o 
   7  -5   3      685.90      660.05      6.51 o 
   8  -5   3        3.51        1.68      3.12 o 
   9  -5   3       98.39      117.53      4.58 o 
  10  -5   3        0.01        0.50      3.38 o 
  11  -5   3        0.44        5.78      3.61 o 
 -12  -4   3        0.35       -5.79      5.79 o 
 -11  -4   3        0.01        1.93      5.43 o 
 -10  -4   3       81.86       82.53      6.14 o 
  -9  -4   3        1.32       -2.40      4.48 o 
  -8  -4   3       69.71       58.11      3.79 o 
  -7  -4   3      979.06     1014.05     11.73 o 
  -6  -4   3      147.70      140.43      2.65 o 
  -5  -4   3       28.53       17.03      1.16 o 
  -4  -4   3     2057.99     2071.60      6.60 o 
  -3  -4   3     4219.20     4524.99     37.12 o 
  -2  -4   3     4095.46     4281.92     15.80 o 
  -1  -4   3      550.17      582.85      6.05 o 
   0  -4   3        1.46        1.02      1.92 o 
   1  -4   3      215.08      207.11      4.06 o 
   2  -4   3      610.08      534.45      3.50 o 
   3  -4   3      336.96      324.89      3.52 o 
   4  -4   3      530.37      506.06      7.60 o 
   5  -4   3       21.42       29.36      1.90 o 
   6  -4   3      445.36      444.95      4.31 o 
   7  -4   3        5.46       -0.83      2.51 o 
   8  -4   3        0.85       -1.90      2.60 o 
   9  -4   3       29.40       30.88      2.97 o 
  10  -4   3       57.90       66.57      4.17 o 
  11  -4   3        4.86       -1.33      6.81 o 
  12  -4   3       56.00       90.78      8.21 o 
 -12  -3   3        0.06       -5.46      5.46 o 
 -11  -3   3        0.00        1.50      4.36 o 
 -10  -3   3        2.32       -4.38      4.38 o 
  -9  -3   3      114.32       98.46      4.49 o 
  -8  -3   3       27.66       18.23      3.44 o 
  -7  -3   3     1577.98     1566.27     11.29 o 
  -6  -3   3      626.07      589.36      6.11 o 
  -5  -3   3       36.98       39.76      1.82 o 
  -4  -3   3      104.72      150.18      1.54 o 
  -3  -3   3      734.69      750.16      4.89 o 
  -2  -3   3    18471.38    19271.21     99.14 o 
  -1  -3   3      877.58      915.79      6.49 o 
   0  -3   3      787.82      816.89      5.15 o 
   1  -3   3     4991.69     5178.38     42.01 o 
   2  -3   3      698.38      680.43      6.14 o 
   3  -3   3      552.47      493.08      4.73 o 
   4  -3   3      945.48      872.19      4.79 o 
   5  -3   3      427.31      464.25      9.15 o 
   6  -3   3        0.35       -1.73      2.08 o 
   7  -3   3      322.30      327.05      4.21 o 
   8  -3   3      275.43      270.83      7.23 o 
   9  -3   3       12.82       12.38      2.91 o 
  10  -3   3        8.37       14.65      6.19 o 
  11  -3   3       24.88       25.02      7.33 o 
  12  -3   3       27.54       18.86      7.92 o 
 -13  -2   3       21.87       33.89      9.50 o 
 -12  -2   3        0.67        5.19      8.48 o 
 -11  -2   3       48.12       59.02      4.68 o 
 -10  -2   3        0.22       -0.36      3.87 o 
  -9  -2   3      194.35      174.68      6.00 o 
  -8  -2   3      386.86      381.57      8.62 o 
  -7  -2   3      326.98      336.82      2.86 o 
  -6  -2   3     4773.18     4796.06      8.06 o 
  -5  -2   3      128.55      140.15      2.58 o 
  -4  -2   3      376.92      402.60      2.91 o 
  -3  -2   3      464.41      450.14      2.83 o 
  -2  -2   3      452.92      484.46      8.87 o 
  -1  -2   3      787.90      758.13      6.47 o 
   0  -2   3     1148.92     1215.71     27.06 o 
   1  -2   3       29.16       10.73      2.01 o 
   2  -2   3    11499.22    11470.27     63.55 o 
   3  -2   3     4677.81     5090.61     15.20 o 
   4  -2   3     1210.58     1227.93      7.88 o 
   5  -2   3      106.86      100.00      2.00 o 
   6  -2   3       43.35       37.03      1.84 o 
   7  -2   3      304.29      289.32      8.94 o 
   8  -2   3      125.52      116.20      9.26 o 
   9  -2   3       88.48       81.19      6.45 o 
  10  -2   3       15.38       25.75      6.62 o 
  11  -2   3       69.77       78.96      8.13 o 
  12  -2   3        7.96       -0.38      7.83 o 
 -13  -1   3        7.27        3.88      8.81 o 
 -12  -1   3        6.45        4.94      8.35 o 
 -11  -1   3       15.23       21.42      8.28 o 
 -10  -1   3        0.54       -2.25      3.59 o 
  -9  -1   3      617.39      638.01     12.51 o 
  -8  -1   3      217.88      199.50      3.13 o 
  -7  -1   3       15.42       18.49      2.70 o 
  -6  -1   3      861.11      856.27     13.19 o 
  -5  -1   3     1481.28     1497.57      7.52 o 
  -4  -1   3       24.37       17.71      1.14 o 
  -3  -1   3      113.34      107.67      2.36 o 
  -2  -1   3     1050.52     1053.69      5.74 o 
  -1  -1   3      626.05      695.53      4.67 o 
   0  -1   3      436.70      412.40      3.86 o 
   1  -1   3    12588.35    12263.51     19.80 o 
   2  -1   3     8713.53     8592.30     17.89 o 
   3  -1   3     3658.69     3743.73      8.92 o 
   4  -1   3        0.14       -0.13      1.42 o 
   5  -1   3       45.65       31.82      1.92 o 
   6  -1   3        8.91        0.90      1.45 o 
   7  -1   3        3.86       -0.45      5.15 o 
   8  -1   3      369.61      370.89      8.33 o 
   9  -1   3        6.40        6.58      5.60 o 
  10  -1   3       18.27       17.21      6.83 o 
  11  -1   3        8.26       13.04      7.28 o 
  12  -1   3       57.79       68.10      8.82 o 
 -13   0   3        1.26       -5.29      9.06 o 
 -12   0   3        1.96        1.46      8.49 o 
 -11   0   3      128.56      141.16      9.86 o 
 -10   0   3      348.47      350.25      5.61 o 
  -9   0   3       74.62       62.76      4.44 o 
  -8   0   3      618.92      599.87     26.07 o 
  -7   0   3       34.11       30.45      4.41 o 
  -6   0   3     1106.48     1160.68     14.85 o 
  -5   0   3      903.06      879.60      4.31 o 
  -4   0   3       74.54       73.52      6.92 o 
  -3   0   3       11.16       16.50      1.79 o 
  -2   0   3     1280.79     1272.18      6.38 o 
  -1   0   3      607.67      603.22      4.33 o 
   0   0   3     5239.28     4950.54      7.08 o 
   1   0   3     6533.79     6869.46     41.25 o 
   2   0   3      493.84      383.96      2.88 o 
   3   0   3     2151.85     2155.51     14.77 o 
   4   0   3      465.37      468.73      5.08 o 
   5   0   3        5.19        3.50      1.07 o 
   6   0   3       53.15       52.42      3.04 o 
   7   0   3      147.65      147.37      3.55 o 
   8   0   3       56.35       45.26      6.24 o 
   9   0   3        2.66       -2.84      5.72 o 
  10   0   3       35.37       41.08      7.07 o 
  11   0   3       17.99       11.93      7.47 o 
  12   0   3        3.50        7.68      7.84 o 
 -13   1   3        0.34       -0.17      9.11 o 
 -12   1   3      177.73      202.89     10.74 o 
 -11   1   3       20.77       26.39      3.83 o 
 -10   1   3      969.93      937.32      9.93 o 
  -9   1   3       29.97       26.92      3.71 o 
  -8   1   3      372.32      342.56      5.90 o 
  -7   1   3      239.24      217.44      4.20 o 
  -6   1   3      269.57      305.20      7.82 o 
  -5   1   3      670.60      777.23      8.75 o 
  -4   1   3     3674.09     3797.09     13.02 o 
  -3   1   3        8.60        3.76      1.68 o 
  -2   1   3     1288.25     1300.22      6.87 o 
  -1   1   3     1588.41     1552.25     25.54 o 
   0   1   3     3072.96     2862.95     26.78 o 
   1   1   3      214.72      221.98      2.83 o 
   2   1   3       92.28      100.43      2.25 o 
   3   1   3     1793.46     1695.90     40.78 o 
   4   1   3       10.85       11.18      1.33 o 
   5   1   3      108.78      119.27      2.92 o 
   6   1   3       45.19       42.83      6.67 o 
   7   1   3      131.63      123.97      4.24 o 
   8   1   3       48.18       45.40      3.14 o 
   9   1   3      125.60      119.80      7.48 o 
  10   1   3       46.61       52.85      7.32 o 
  11   1   3       22.63       27.62      7.34 o 
 -13   2   3        5.20        9.98      9.00 o 
 -12   2   3       25.74       32.04      4.36 o 
 -11   2   3       41.18       42.51      4.57 o 
 -10   2   3        1.77        2.23      3.81 o 
  -9   2   3       23.80       15.99      3.74 o 
  -8   2   3      171.60      168.78      4.80 o 
  -7   2   3        1.56       -2.76      2.76 o 
  -6   2   3        3.29       -1.96      2.59 o 
  -5   2   3      197.49      184.46     45.89 o 
  -4   2   3      354.66      361.55      4.75 o 
  -3   2   3      787.28      814.86      3.81 o 
  -2   2   3       17.51       17.93      1.02 o 
  -1   2   3      968.40     1122.49      8.20 o 
   0   2   3     2679.21     2585.58     14.20 o 
   1   2   3      247.41      290.09      3.83 o 
   2   2   3      899.13      911.76     36.23 o 
   3   2   3      121.93      130.17      2.98 o 
   4   2   3      245.41      232.26      9.03 o 
   5   2   3      569.94      538.86     24.24 o 
   6   2   3      204.73      163.96     12.02 o 
   7   2   3        0.32        0.22      2.60 o 
   8   2   3       92.01       89.14      3.62 o 
   9   2   3        3.45        0.05      6.84 o 
  10   2   3       15.78       16.55      6.91 o 
  11   2   3       85.68       89.23      7.95 o 
 -13   3   3        1.18       -1.21      5.86 o 
 -12   3   3       85.13       86.11      5.74 o 
 -11   3   3        0.57       -4.38      4.38 o 
 -10   3   3        4.13       -0.05      3.76 o 
  -9   3   3      121.25      115.86      4.94 o 
  -8   3   3        0.34       -3.32      3.32 o 
  -7   3   3        0.58       -0.82      3.05 o 
  -6   3   3      317.87      301.69      5.27 o 
  -5   3   3       35.89       23.19      2.70 o 
  -4   3   3      258.89      248.02      8.70 o 
  -3   3   3      524.81      551.17      8.15 o 
  -2   3   3      228.63      228.56      5.16 o 
  -1   3   3     1263.20     1310.07     19.95 o 
   0   3   3       32.64       31.78      1.00 o 
   1   3   3     1248.34     1244.52     11.35 o 
   2   3   3      311.01      358.17     12.94 o 
   3   3   3       44.10       39.76      2.64 o 
   4   3   3      300.66      292.21      3.81 o 
   5   3   3        9.07       12.31      2.41 o 
   6   3   3       32.20       32.93      3.02 o 
   7   3   3       66.70       54.01      3.53 o 
   8   3   3       23.04       18.51      3.36 o 
   9   3   3       98.56       98.03      3.74 o 
  10   3   3        2.84       -3.04      6.82 o 
  11   3   3       15.46        3.02      7.06 o 
 -13   4   3        1.11       -5.36      5.37 o 
 -12   4   3       22.40       18.84      4.99 o 
 -11   4   3        0.56       -3.31      4.53 o 
 -10   4   3       48.02       31.25      4.53 o 
  -9   4   3       62.65       54.57      4.55 o 
  -8   4   3      209.16      187.93      5.52 o 
  -7   4   3        2.80        1.66      3.41 o 
  -6   4   3      541.26      529.44      7.10 o 
  -5   4   3       39.38       46.15      3.40 o 
  -4   4   3      983.29      852.40    119.90 o 
  -3   4   3       71.91       50.71      1.49 o 
  -2   4   3      138.49      155.07      2.31 o 
  -1   4   3     1445.51     1510.12      4.06 o 
   0   4   3       96.08      114.72      1.50 o 
   1   4   3      141.31      120.31      1.87 o 
   2   4   3       38.22       29.75      2.20 o 
   3   4   3      270.14      270.74      5.13 o 
   4   4   3        3.19        2.42      1.54 o 
   5   4   3      287.37      276.38     14.26 o 
   6   4   3      193.04      193.68     13.20 o 
   7   4   3       69.54       53.29      3.63 o 
   8   4   3       95.80      102.06      4.17 o 
   9   4   3       16.86       15.59      8.77 o 
  10   4   3        5.35        2.93      6.99 o 
 -12   5   3       12.69       14.19      5.22 o 
 -11   5   3      154.01      142.98      6.61 o 
 -10   5   3        0.03        0.41      4.40 o 
  -9   5   3       15.80       11.43      4.32 o 
  -8   5   3      232.41      223.86      6.16 o 
  -7   5   3       10.18        9.80      3.95 o 
  -6   5   3        2.53        1.16      3.53 o 
  -5   5   3       41.34       41.47      3.75 o 
  -4   5   3        0.71        0.18      2.93 o 
  -3   5   3      322.10      305.62      4.41 o 
  -2   5   3        1.20        0.95      1.31 o 
  -1   5   3      815.24      857.49      3.72 o 
   0   5   3      174.62      162.20      1.82 o 
   1   5   3      476.91      522.84      5.21 o 
   2   5   3       42.80       35.10      2.32 o 
   3   5   3      131.37      144.89      6.17 o 
   4   5   3       43.75       39.64      4.78 o 
   5   5   3      273.38      257.62     14.36 o 
   6   5   3       32.37       35.79      3.73 o 
   7   5   3        1.08       -3.53      3.53 o 
   8   5   3        5.02        5.35      6.14 o 
   9   5   3        2.95        5.52      5.88 o 
  10   5   3       11.20       10.03      4.38 o 
 -12   6   3       16.09        9.98      5.36 o 
 -11   6   3       18.94       16.60      5.33 o 
 -10   6   3       94.82       94.80      5.86 o 
  -9   6   3      109.05       95.32      5.62 o 
  -8   6   3       72.98       66.24      4.91 o 
  -7   6   3       28.93       28.83      4.33 o 
  -6   6   3      208.00      183.29      5.71 o 
  -5   6   3      632.99      577.68      7.97 o 
  -4   6   3       34.06       30.23      3.98 o 
  -3   6   3       62.13       63.65      3.29 o 
  -2   6   3      316.84      296.94      2.65 o 
  -1   6   3       35.36       44.68      1.74 o 
   0   6   3      150.14      152.77      4.85 o 
   1   6   3      209.60      193.20      5.18 o 
   2   6   3      213.32      210.52      3.16 o 
   3   6   3      286.84      265.97     11.50 o 
   4   6   3       26.65       23.54      3.04 o 
   5   6   3       79.72       72.04      3.87 o 
   6   6   3        0.44       -3.90      3.90 o 
   7   6   3        0.16       -1.18      3.69 o 
   8   6   3        3.30        8.09      4.93 o 
   9   6   3        0.39        9.01     11.13 o 
 -11   7   3        0.35       -5.22      5.22 o 
 -10   7   3       23.53       19.39      5.27 o 
  -9   7   3       37.27       43.86      5.15 o 
  -8   7   3        5.70        6.23      4.53 o 
  -7   7   3      462.75      433.26      8.25 o 
  -6   7   3        1.76        2.92      4.35 o 
  -5   7   3       94.74       87.69      5.13 o 
  -4   7   3       30.89       17.36      4.35 o 
  -3   7   3        5.70        9.17      2.81 o 
  -2   7   3     1118.93     1141.97      9.65 o 
  -1   7   3        1.29       -2.80      2.80 o 
   0   7   3      133.75      129.45      4.35 o 
   1   7   3      155.92      171.18      2.83 o 
   2   7   3       11.88        8.54      2.28 o 
   3   7   3      228.13      216.85      8.84 o 
   4   7   3       42.18       30.37      3.58 o 
   5   7   3       13.93       11.09      3.84 o 
   6   7   3      221.99      218.27      8.41 o 
   7   7   3        4.24        5.93     10.28 o 
   8   7   3       32.39       30.66      4.26 o 
 -10   8   3       40.70       24.37      5.55 o 
  -9   8   3      101.46       98.68      6.00 o 
  -8   8   3       10.93        9.05      5.11 o 
  -7   8   3      478.95      420.48      8.48 o 
  -6   8   3        1.81        2.15      4.74 o 
  -5   8   3      168.91      168.86      5.88 o 
  -4   8   3        1.11        3.97      2.61 o 
  -3   8   3      430.41      443.80      9.24 o 
  -2   8   3        0.05       -0.82      2.46 o 
  -1   8   3      251.24      249.48      3.74 o 
   0   8   3       22.42       18.25      2.53 o 
   1   8   3      379.49      374.22      5.30 o 
   2   8   3        3.84        0.74      2.72 o 
   3   8   3        0.12       -3.15      3.17 o 
   4   8   3       92.84       99.98      4.52 o 
   5   8   3        6.25        9.53      3.67 o 
   6   8   3       23.99       30.60      4.57 o 
   7   8   3        6.43        8.90      7.25 o 
 -10   9   3        5.53       -3.71      5.67 o 
  -9   9   3       70.46       70.57      6.05 o 
  -8   9   3      155.49      133.92      6.53 o 
  -7   9   3        0.60       -1.90      4.71 o 
  -6   9   3        1.70       -0.21      4.45 o 
  -5   9   3       22.64       19.91      3.77 o 
  -4   9   3       54.62       56.74      4.07 o 
  -3   9   3       86.83       90.84      4.17 o 
  -2   9   3        6.13        4.53      4.65 o 
  -1   9   3        2.65        0.58      3.06 o 
   0   9   3       35.63       34.00      2.80 o 
   1   9   3       77.05       74.71      3.67 o 
   2   9   3        1.14       -3.25      3.25 o 
   3   9   3        3.28        1.87      4.34 o 
   4   9   3       14.59       23.40      4.02 o 
   5   9   3       64.62       67.38      5.70 o 
   6   9   3        5.20       12.97      8.11 o 
  -8  10   3       34.34       35.82      5.64 o 
  -7  10   3       28.44       47.75     22.72 o 
  -6  10   3        1.15       -3.34      3.70 o 
  -5  10   3       26.19       23.49      3.91 o 
  -4  10   3       12.43       16.49      7.04 o 
  -3  10   3        5.50       16.82      7.10 o 
  -2  10   3      101.77      124.19      8.32 o 
  -1  10   3      213.54      234.33     13.31 o 
   0  10   3        0.40        3.57      3.26 o 
   1  10   3        1.02       -1.05      4.14 o 
   2  10   3       18.39       18.64     10.20 o 
   3  10   3        0.30        1.61      4.68 o 
   4  10   3       41.08       40.53      5.23 o 
  -5  11   3        1.28       -7.02      7.02 o 
  -4  11   3        2.09       -2.43      6.95 o 
  -3  11   3        8.25       20.33      7.28 o 
  -2  11   3        0.39       15.85      7.28 o 
  -1  11   3        1.47       12.27      7.01 o 
   0  11   3       15.50       30.95      4.24 o 
   1  11   3        1.01       13.61      4.35 o 
   2  11   3        3.91        6.00     11.77 o 
  -2 -14   4        0.07       11.07      5.41 o 
  -1 -14   4       47.38       47.19      6.35 o 
   0 -14   4        6.39       -3.93      5.55 o 
   1 -14   4        2.51       -2.16      5.52 o 
   2 -14   4        5.16       14.20      5.47 o 
   3 -14   4        0.05       13.48      5.64 o 
   4 -14   4        2.50        6.69      5.73 o 
  -5 -13   4       35.89       16.99      6.18 o 
  -4 -13   4        3.25        2.21      5.67 o 
  -3 -13   4       21.24       23.82      5.73 o 
  -2 -13   4       36.11       42.07      5.52 o 
  -1 -13   4       10.82        1.43      5.11 o 
   0 -13   4       74.05       82.14      5.99 o 
   1 -13   4        7.66        5.36      5.21 o 
   2 -13   4       24.24       27.57      5.40 o 
   3 -13   4       57.07       66.54      6.00 o 
   4 -13   4        3.20       14.54      4.73 o 
   5 -13   4        6.15       11.94      5.12 o 
   6 -13   4        1.16        3.08      4.85 o 
  -6 -12   4        9.54        7.58      4.32 o 
  -5 -12   4      120.51      118.31      4.92 o 
  -4 -12   4       13.50       14.65      5.84 o 
  -3 -12   4       41.85       43.24      5.72 o 
  -2 -12   4      108.12      101.51      6.04 o 
  -1 -12   4        7.15       -3.04      5.14 o 
   0 -12   4       48.82       37.01      5.47 o 
   1 -12   4      171.00      180.96      6.79 o 
   2 -12   4       64.41       62.95      4.02 o 
   3 -12   4        4.82        2.53      4.21 o 
   4 -12   4        0.00       -2.32      4.43 o 
   5 -12   4       28.08       23.65      4.94 o 
   6 -12   4        0.38        9.19      4.98 o 
   7 -12   4        0.30        8.21      5.21 o 
  -8 -11   4        0.27       17.76      6.65 o 
  -7 -11   4       73.45       87.90      7.11 o 
  -6 -11   4        1.94       -3.77      3.98 o 
  -5 -11   4       10.51        3.42      3.65 o 
  -4 -11   4      193.56      203.51      4.79 o 
  -3 -11   4        8.57        7.76      3.05 o 
  -2 -11   4        2.47       -3.86      4.70 o 
  -1 -11   4       34.18       37.35      5.01 o 
   0 -11   4        4.68        9.73      4.65 o 
   1 -11   4       58.87       65.05      5.40 o 
   2 -11   4      450.67      448.06      7.64 o 
   3 -11   4       49.04       45.39      4.35 o 
   4 -11   4        0.37       -3.87      3.87 o 
   5 -11   4        5.00        4.05      4.38 o 
   6 -11   4       15.66       14.47      4.87 o 
   7 -11   4       24.30       30.77      5.19 o 
   8 -11   4       25.07       28.10      5.51 o 
   9 -11   4       31.52       42.63      5.94 o 
  -9 -10   4        2.49       18.47      7.19 o 
  -8 -10   4       13.99       28.88      6.26 o 
  -7 -10   4       69.26       71.66      5.96 o 
  -6 -10   4        2.30       -2.69      3.50 o 
  -5 -10   4       29.89       29.30      3.88 o 
  -4 -10   4      317.84      301.62      5.05 o 
  -3 -10   4      220.26      213.76      6.74 o 
  -2 -10   4        7.01        8.79      3.04 o 
  -1 -10   4      824.00      808.82     13.94 o 
   0 -10   4       23.56       18.27      2.92 o 
   1 -10   4        0.28       -3.44      3.55 o 
   2 -10   4      154.09      137.91      5.11 o 
   3 -10   4        1.52        2.30      3.71 o 
   4 -10   4       11.82        8.43      4.05 o 
   5 -10   4      106.54      105.63      5.65 o 
   6 -10   4       62.44       58.31      5.59 o 
   7 -10   4        0.28        3.01      4.89 o 
   8 -10   4        0.87        4.52      5.20 o 
   9 -10   4      147.19      180.49      7.28 o 
 -10  -9   4       24.88       38.43      7.36 o 
  -9  -9   4        4.16        7.95      6.01 o 
  -8  -9   4       11.70        7.89      5.38 o 
  -7  -9   4       15.90       13.96      4.99 o 
  -6  -9   4        0.15       -3.30      3.30 o 
  -5  -9   4       14.61        8.54      3.15 o 
  -4  -9   4      727.83      721.95     25.70 o 
  -3  -9   4      730.25      723.95     12.33 o 
  -2  -9   4        1.18        3.50      2.58 o 
  -1  -9   4       32.42       35.40      2.03 o 
   0  -9   4      299.83      306.58      7.09 o 
   1  -9   4      360.47      366.51      6.34 o 
   2  -9   4       59.91       67.83      4.27 o 
   3  -9   4      117.01      107.62      4.84 o 
   4  -9   4       46.82       38.32      4.62 o 
   5  -9   4      265.13      250.08      6.99 o 
   6  -9   4      210.95      217.83      6.83 o 
   7  -9   4       88.36      108.42      5.83 o 
   8  -9   4       10.44        9.67      5.39 o 
   9  -9   4        1.40        7.30      5.37 o 
  10  -9   4      116.07      150.53      7.10 o 
 -10  -8   4       14.07       20.89      5.92 o 
  -9  -8   4        1.04        2.49      5.38 o 
  -8  -8   4        0.95       -3.61      5.00 o 
  -7  -8   4       14.27       13.98      4.66 o 
  -6  -8   4        0.09       -4.52      4.52 o 
  -5  -8   4      205.07      198.35      9.35 o 
  -4  -8   4        1.80        1.98      6.21 o 
  -3  -8   4     1306.14     1293.48      7.44 o 
  -2  -8   4      149.61      124.74      3.39 o 
  -1  -8   4      344.23      325.19      3.60 o 
   0  -8   4      468.45      432.51      5.81 o 
   1  -8   4      161.58      161.27      4.59 o 
   2  -8   4      190.69      182.08      4.81 o 
   3  -8   4      210.87      224.23      5.77 o 
   4  -8   4      205.70      217.29      6.10 o 
   5  -8   4      867.34      862.56     10.19 o 
   6  -8   4      320.99      324.48      7.42 o 
   7  -8   4       11.77       11.18      4.41 o 
   8  -8   4      324.10      342.41      8.10 o 
   9  -8   4        1.07        0.79      4.96 o 
  10  -8   4       40.32       52.27      5.70 o 
  11  -8   4       13.89       12.03      4.94 o 
 -11  -7   4        0.06        6.88      6.11 o 
 -10  -7   4       13.75       15.00      5.97 o 
  -9  -7   4        1.28       -3.43      5.23 o 
  -8  -7   4       17.27       20.77      5.05 o 
  -7  -7   4      128.32      102.71      5.53 o 
  -6  -7   4       73.74       63.90      5.02 o 
  -5  -7   4      476.70      436.66     20.12 o 
  -4  -7   4      582.01      604.60     18.49 o 
  -3  -7   4        2.06        5.07      1.56 o 
  -2  -7   4     1683.53     1664.00     19.23 o 
  -1  -7   4      117.54      122.16      4.13 o 
   0  -7   4       10.65       10.01      2.69 o 
   1  -7   4        7.44       12.40      2.90 o 
   2  -7   4       29.73       17.73      2.11 o 
   3  -7   4      375.16      359.61      4.30 o 
   4  -7   4        9.01        6.88      3.74 o 
   5  -7   4      579.40      572.89      8.39 o 
   6  -7   4       86.63      100.27      5.25 o 
   7  -7   4        0.19       -2.13      3.89 o 
   8  -7   4      221.23      232.09      6.77 o 
   9  -7   4       76.32       64.85      5.51 o 
  10  -7   4       21.25       25.59      5.17 o 
  11  -7   4       62.60       81.31      5.63 o 
 -12  -6   4        6.40       15.85      6.72 o 
 -11  -6   4       42.73       51.57      6.66 o 
 -10  -6   4        0.99        2.48      5.59 o 
  -9  -6   4       43.43       41.60      5.29 o 
  -8  -6   4       45.70       36.60      4.89 o 
  -7  -6   4       13.46       16.51      4.03 o 
  -6  -6   4        0.00        0.17      3.50 o 
  -5  -6   4       25.81       21.41      3.97 o 
  -4  -6   4       27.31       28.48      1.64 o 
  -3  -6   4      132.33      119.96      4.48 o 
  -2  -6   4     3231.16     3238.21      8.55 o 
  -1  -6   4        6.03        9.19      1.54 o 
   0  -6   4        4.41        9.65      2.68 o 
   1  -6   4        0.09       -1.06      2.82 o 
   2  -6   4      328.65      340.14      3.79 o 
   3  -6   4     1040.98     1028.94     32.06 o 
   4  -6   4      106.60       89.77      4.37 o 
   5  -6   4      562.75      629.61     23.47 o 
   6  -6   4      386.02      384.58     13.88 o 
   7  -6   4        5.50       -0.24      3.30 o 
   8  -6   4       81.17       77.49      3.97 o 
   9  -6   4      132.66      139.08      4.86 o 
  10  -6   4       50.80       71.97      4.40 o 
  11  -6   4       78.35      109.12      5.72 o 
 -12  -5   4        0.00        7.77      6.13 o 
 -11  -5   4        8.00        6.38      5.74 o 
 -10  -5   4        0.38        1.04      5.11 o 
  -9  -5   4       75.55       81.25      5.47 o 
  -8  -5   4        7.89        7.93      4.13 o 
  -7  -5   4        0.29        0.74      3.57 o 
  -6  -5   4      110.05      103.37      3.41 o 
  -5  -5   4       58.64       48.05      1.86 o 
  -4  -5   4      184.76      192.88      4.18 o 
  -3  -5   4     2614.74     2656.70      7.61 o 
  -2  -5   4      237.88      237.60      2.46 o 
  -1  -5   4       28.31       48.41      2.06 o 
   0  -5   4       92.01       84.87      3.22 o 
   1  -5   4      123.40      124.22      3.95 o 
   2  -5   4      735.31      707.74      6.91 o 
   3  -5   4       42.28       45.80      2.71 o 
   4  -5   4       38.50       26.09      2.68 o 
   5  -5   4      117.90      115.59      2.61 o 
   6  -5   4     1626.42     1633.69      9.03 o 
   7  -5   4      180.52      161.41      4.36 o 
   8  -5   4       35.06       33.48      3.50 o 
   9  -5   4      112.12      122.06      4.50 o 
  10  -5   4       55.01       45.15      3.84 o 
  11  -5   4        2.37       -0.43      7.16 o 
 -12  -4   4        6.92       -1.38      5.76 o 
 -11  -4   4        0.49        1.97      7.17 o 
 -10  -4   4      276.98      303.79      7.29 o 
  -9  -4   4       56.27       62.05      4.30 o 
  -8  -4   4       12.17       15.20      3.26 o 
  -7  -4   4        7.47        6.98      3.62 o 
  -6  -4   4      782.82      743.99      8.54 o 
  -5  -4   4      373.19      371.35      7.23 o 
  -4  -4   4      324.03      335.01      3.58 o 
  -3  -4   4     7864.12     8194.96     22.95 o 
  -2  -4   4     1153.22     1208.61      6.33 o 
  -1  -4   4      159.49      170.31      4.60 o 
   0  -4   4      253.06      250.59      2.25 o 
   1  -4   4     1106.36     1214.31      5.20 o 
   2  -4   4        0.42        0.87      1.22 o 
   3  -4   4     4557.63     4584.58     33.55 o 
   4  -4   4      292.08      322.71      4.16 o 
   5  -4   4     1211.55     1247.09      7.44 o 
   6  -4   4       16.03       12.39      3.17 o 
   7  -4   4      528.31      516.54      5.92 o 
   8  -4   4       33.68       32.90      3.28 o 
   9  -4   4       13.56       13.26      3.20 o 
  10  -4   4       50.32       48.50      6.97 o 
  11  -4   4        1.76       -4.64      7.33 o 
 -13  -3   4       19.54       23.57      8.86 o 
 -12  -3   4        1.65        4.60      4.64 o 
 -11  -3   4        7.13        7.54      4.57 o 
 -10  -3   4      197.17      208.24      5.53 o 
  -9  -3   4       39.38       41.93      4.01 o 
  -8  -3   4      445.94      444.09      5.64 o 
  -7  -3   4        0.01        0.24      2.03 o 
  -6  -3   4       31.59       36.55      1.99 o 
  -5  -3   4     1855.19     1865.35      6.90 o 
  -4  -3   4     1282.66     1463.07     14.03 o 
  -3  -3   4      882.12     1061.31     23.83 o 
  -2  -3   4      369.12      371.77      2.84 o 
  -1  -3   4     1073.41     1135.70     15.17 o 
   0  -3   4      119.22      129.99      1.96 o 
   1  -3   4     5659.22     6082.16     14.69 o 
   2  -3   4       98.10      113.77      3.77 o 
   3  -3   4      119.97       98.55      2.86 o 
   4  -3   4     4842.57     4852.32     28.29 o 
   5  -3   4      441.76      462.22      5.50 o 
   6  -3   4      300.20      290.83      4.50 o 
   7  -3   4      316.12      301.52      4.67 o 
   8  -3   4       29.34       31.16      5.73 o 
   9  -3   4       14.47       10.56      6.21 o 
  10  -3   4       42.10       50.00      7.23 o 
  11  -3   4       39.68       37.04      7.65 o 
  12  -3   4       16.35        0.86      7.46 o 
 -13  -2   4        8.98        4.58      8.75 o 
 -12  -2   4       28.29       35.67      8.47 o 
 -11  -2   4      231.70      288.31     10.69 o 
 -10  -2   4       41.90       43.60      4.20 o 
  -9  -2   4       81.24       79.95      4.13 o 
  -8  -2   4      242.16      241.72      4.18 o 
  -7  -2   4      465.32      489.91     15.43 o 
  -6  -2   4      178.72      193.96      6.69 o 
  -5  -2   4     1272.19     1260.31      7.49 o 
  -4  -2   4      449.83      465.66      4.92 o 
  -3  -2   4      117.70      105.81      2.64 o 
  -2  -2   4      470.63      481.98      5.09 o 
  -1  -2   4       25.60       34.43      2.16 o 
   0  -2   4      626.05      585.04     16.92 o 
   1  -2   4     8617.18     8804.27     20.07 o 
   2  -2   4     1041.71     1091.03      7.81 o 
   3  -2   4       51.01       50.65      4.66 o 
   4  -2   4     4743.54     4634.64     24.40 o 
   5  -2   4       37.04       40.40      1.88 o 
   6  -2   4      193.87      210.08      5.82 o 
   7  -2   4       42.17       30.15      8.57 o 
   8  -2   4      227.46      237.95      7.49 o 
   9  -2   4       43.22       41.05      6.40 o 
  10  -2   4       12.22       16.02      6.70 o 
  11  -2   4        9.28        9.16      7.60 o 
 -13  -1   4       26.72       37.16      9.37 o 
 -12  -1   4       50.31       59.41      9.07 o 
 -11  -1   4       28.35       31.47      8.39 o 
 -10  -1   4        3.51        6.77      7.84 o 
  -9  -1   4     1035.61     1083.59     37.52 o 
  -8  -1   4      301.26      285.78      3.87 o 
  -7  -1   4      282.06      301.85      5.01 o 
  -6  -1   4       59.83       61.75      2.00 o 
  -5  -1   4        8.72       19.97      2.07 o 
  -4  -1   4      193.87      163.24      3.24 o 
  -3  -1   4       54.47       41.06      2.14 o 
  -2  -1   4       54.20       56.03      2.21 o 
  -1  -1   4      662.42      629.62      5.10 o 
   0  -1   4     2987.81     2899.15     10.66 o 
   1  -1   4     3637.91     3581.49      7.47 o 
   2  -1   4        0.20        0.87      2.17 o 
   3  -1   4      553.00      525.32      3.98 o 
   4  -1   4      144.56       96.65      2.87 o 
   5  -1   4       32.35       29.79      1.95 o 
   6  -1   4      804.11      778.95      9.23 o 
   7  -1   4        3.59        0.28      2.62 o 
   8  -1   4      119.55      106.19      6.65 o 
   9  -1   4      153.54      161.23      7.49 o 
  10  -1   4       48.43       58.34      7.20 o 
  11  -1   4       64.70       63.42      8.22 o 
 -13   0   4       33.42       40.13      9.03 o 
 -12   0   4       10.00       14.08      8.27 o 
 -11   0   4       69.13       67.78      8.50 o 
 -10   0   4      214.40      234.03      6.69 o 
  -9   0   4        3.72        1.04      4.28 o 
  -8   0   4        0.73       -1.37      2.14 o 
  -7   0   4      559.59      565.20     12.76 o 
  -6   0   4      320.71      347.41     16.44 o 
  -5   0   4        7.31        9.08      2.62 o 
  -4   0   4      800.24      761.57      6.34 o 
  -3   0   4     1063.32     1140.87      7.16 o 
  -2   0   4       18.99       17.77      1.88 o 
  -1   0   4     2382.43     2322.04      9.35 o 
   0   0   4      883.38      845.70      9.12 o 
   1   0   4      128.27      139.61      2.34 o 
   2   0   4     1896.78     1677.90     64.47 o 
   3   0   4      720.49      786.37      4.66 o 
   4   0   4        0.48        0.07      2.53 o 
   5   0   4       10.37        6.75      1.73 o 
   6   0   4      188.40      181.90      4.62 o 
   7   0   4       21.82       23.76      2.92 o 
   8   0   4        5.30        3.88      5.88 o 
   9   0   4       32.33       22.81      6.73 o 
  10   0   4       47.55       46.46      7.37 o 
  11   0   4       13.99       18.37      7.51 o 
 -13   1   4       53.22       53.12      9.34 o 
 -12   1   4      153.33      151.19      9.68 o 
 -11   1   4      309.78      333.49      7.40 o 
 -10   1   4       82.19       97.96      5.45 o 
  -9   1   4       17.82       11.15      4.08 o 
  -8   1   4      111.67      101.94      4.29 o 
  -7   1   4       47.22       46.54      3.27 o 
  -6   1   4       42.08       39.80      1.80 o 
  -5   1   4        2.46       -0.17      1.14 o 
  -4   1   4      123.08      108.04      3.42 o 
  -3   1   4      226.67      290.01      4.19 o 
  -2   1   4     3744.81     3758.52     12.54 o 
  -1   1   4      512.66      517.16     18.28 o 
   0   1   4      125.13      102.19      1.47 o 
   1   1   4       48.45       37.89      1.19 o 
   2   1   4      313.38      300.79      8.39 o 
   3   1   4       90.83       74.56      8.14 o 
   4   1   4        5.38        5.85      3.24 o 
   5   1   4      403.77      422.74      6.33 o 
   6   1   4      142.86      139.55      4.55 o 
   7   1   4       93.71      101.92      4.42 o 
   8   1   4       22.67       21.26      3.23 o 
   9   1   4       98.87       91.10      8.13 o 
  10   1   4      178.48      169.19      8.91 o 
  11   1   4        1.72       -1.79      7.31 o 
 -13   2   4       58.81       51.53      9.23 o 
 -12   2   4       19.66       30.75      5.29 o 
 -11   2   4        9.98        5.41      4.30 o 
 -10   2   4       33.19       30.21      4.55 o 
  -9   2   4       58.17       39.12      4.41 o 
  -8   2   4      176.42      173.10      5.05 o 
  -7   2   4       63.09       52.18      3.50 o 
  -6   2   4        0.06       -0.55      2.75 o 
  -5   2   4       76.74      102.54      3.44 o 
  -4   2   4     1209.11     1296.53      8.84 o 
  -3   2   4      514.66      491.67     15.35 o 
  -2   2   4      333.13      354.39      3.20 o 
  -1   2   4        6.70        1.93      0.93 o 
   0   2   4      453.14      496.62      5.41 o 
   1   2   4      696.62      769.99      8.12 o 
   2   2   4      188.18      200.38      5.74 o 
   3   2   4       61.88       70.43      2.11 o 
   4   2   4       23.52       18.40      3.24 o 
   5   2   4      123.76      123.97      4.44 o 
   6   2   4        0.09        0.01      3.54 o 
   7   2   4      259.29      263.69      6.25 o 
   8   2   4      134.78      135.87      5.27 o 
   9   2   4        1.67       -5.95      7.60 o 
  10   2   4       13.41       -0.89      7.53 o 
  11   2   4        6.66       -5.81      6.73 o 
 -13   3   4       45.64       51.76      6.08 o 
 -12   3   4       75.57       83.04      5.93 o 
 -11   3   4       15.25        7.40      4.59 o 
 -10   3   4        3.69        3.69      4.21 o 
  -9   3   4        2.89        2.86      3.97 o 
  -8   3   4      229.43      200.96      5.58 o 
  -7   3   4        0.26       -0.88      3.33 o 
  -6   3   4      591.57      557.48      7.36 o 
  -5   3   4      655.29      628.87      7.13 o 
  -4   3   4      102.84      131.52      2.19 o 
  -3   3   4        0.37        0.93      1.18 o 
  -2   3   4      248.63      298.76      3.30 o 
  -1   3   4     1588.73     1568.98      4.82 o 
   0   3   4      132.41      108.23      1.45 o 
   1   3   4      611.56      640.26      8.59 o 
   2   3   4        0.39       -1.39      1.45 o 
   3   3   4      542.52      470.69     88.96 o 
   4   3   4      104.56      109.17      4.42 o 
   5   3   4      422.90      447.27      7.44 o 
   6   3   4       97.54       87.28      4.98 o 
   7   3   4       81.39       78.62      4.86 o 
   8   3   4      196.32      191.70      6.16 o 
   9   3   4       12.87        8.71      4.44 o 
  10   3   4       26.99       24.04      7.97 o 
 -12   4   4        3.72        6.72      4.93 o 
 -11   4   4       38.92       40.70      5.31 o 
 -10   4   4        1.66        4.56      4.41 o 
  -9   4   4       16.06       19.35      4.57 o 
  -8   4   4        4.63        3.14      4.11 o 
  -7   4   4      365.68      365.62      6.80 o 
  -6   4   4      565.99      540.81      7.38 o 
  -5   4   4      822.65      794.48      8.18 o 
  -4   4   4      575.51      574.87     12.38 o 
  -3   4   4       12.15       13.21      1.83 o 
  -2   4   4       60.68       56.09      3.21 o 
  -1   4   4       38.30       45.33      1.66 o 
   0   4   4      402.37      424.99      4.63 o 
   1   4   4       90.17       82.07      3.94 o 
   2   4   4      335.12      343.26      4.40 o 
   3   4   4      118.27      127.08      4.76 o 
   4   4   4      274.64      271.10      6.18 o 
   5   4   4      237.52      247.38      6.59 o 
   6   4   4        1.39        6.97      4.15 o 
   7   4   4      121.64      123.17      5.71 o 
   8   4   4       25.90       16.92      4.88 o 
   9   4   4        1.92       -4.34      4.34 o 
  10   4   4       29.32       39.46      7.99 o 
 -12   5   4        0.45        0.04      5.13 o 
 -11   5   4       87.12       87.20      6.24 o 
 -10   5   4        4.49        7.20      4.82 o 
  -9   5   4      212.42      179.20      6.32 o 
  -8   5   4       52.26       51.89      4.76 o 
  -7   5   4      123.79      122.22      5.19 o 
  -6   5   4      721.75      711.92      8.82 o 
  -5   5   4      104.48       99.81      4.77 o 
  -4   5   4      433.35      422.06      6.47 o 
  -3   5   4      657.49      673.63     12.09 o 
  -2   5   4        0.02        2.80      1.44 o 
  -1   5   4       11.99       15.27      1.51 o 
   0   5   4        8.06       18.49      2.06 o 
   1   5   4       33.06       32.12      3.56 o 
   2   5   4       17.83       16.51      3.50 o 
   3   5   4       11.22       10.70      3.77 o 
   4   5   4        1.30        1.47      4.06 o 
   5   5   4       23.55       20.53      4.43 o 
   6   5   4      162.33      161.94      5.93 o 
   7   5   4        6.93        6.46      4.60 o 
   8   5   4        3.39       -4.01      4.64 o 
   9   5   4       79.88       78.07      5.69 o 
 -12   6   4        0.52        6.23      5.61 o 
 -11   6   4        6.85        6.95      5.39 o 
 -10   6   4       54.24       55.63      5.67 o 
  -9   6   4        1.18        2.60      4.65 o 
  -8   6   4        0.30       -3.13      4.42 o 
  -7   6   4       98.52       70.81      5.13 o 
  -6   6   4       43.31       48.29      4.74 o 
  -5   6   4      395.64      381.17      7.15 o 
  -4   6   4      563.67      556.25      7.92 o 
  -3   6   4      159.16      163.70      2.69 o 
  -2   6   4      316.38      310.93      4.13 o 
  -1   6   4      101.37      100.67      2.87 o 
   0   6   4       59.96       58.79      2.59 o 
   1   6   4       26.58       28.25      2.51 o 
   2   6   4       92.47       82.42      4.64 o 
   3   6   4        5.74        0.91      3.96 o 
   4   6   4      153.93      157.91      6.26 o 
   5   6   4        5.82        5.34      4.70 o 
   6   6   4       13.84       12.82      4.95 o 
   7   6   4        4.75        1.26      5.00 o 
   8   6   4       25.22       18.97      4.84 o 
 -11   7   4       10.72        2.46      5.46 o 
 -10   7   4        1.60        2.91      5.27 o 
  -9   7   4        0.82       -4.00      4.89 o 
  -8   7   4        8.26        2.11      4.87 o 
  -7   7   4       54.74       34.16      5.39 o 
  -6   7   4      361.47      342.70      7.70 o 
  -5   7   4      510.90      523.88      8.27 o 
  -4   7   4       75.95       87.18      4.95 o 
  -3   7   4      632.39      662.65     25.22 o 
  -2   7   4      313.64      283.62     21.15 o 
  -1   7   4       55.43       57.14      2.59 o 
   0   7   4       71.80       59.29      2.72 o 
   1   7   4        0.29       -1.01      2.42 o 
   2   7   4        5.32        3.25      4.07 o 
   3   7   4        4.94       -4.58      4.58 o 
   4   7   4       13.24        8.37      4.76 o 
   5   7   4       62.45       64.41      5.85 o 
   6   7   4       44.95       32.18      5.52 o 
   7   7   4        0.25       -0.79      5.15 o 
 -10   8   4       19.92        5.31      5.42 o 
  -9   8   4       10.54       10.75      5.46 o 
  -8   8   4       33.31       29.78      5.47 o 
  -7   8   4       29.84       23.99      5.25 o 
  -6   8   4        7.41        5.63      4.52 o 
  -5   8   4       79.63       91.25      5.27 o 
  -4   8   4      140.59      155.59     14.39 o 
  -3   8   4      419.76      437.98     10.88 o 
  -2   8   4      160.07      172.42      4.50 o 
  -1   8   4        8.46        2.31      3.28 o 
   0   8   4       41.02       28.05      2.67 o 
   1   8   4       32.18       24.58      2.80 o 
   2   8   4       19.83       13.49      4.65 o 
   3   8   4       46.78       34.23      5.20 o 
   4   8   4        0.20        1.32      4.98 o 
   5   8   4       65.21       72.64      5.77 o 
   6   8   4        1.76        2.12      5.36 o 
  -9   9   4        9.35        0.41      5.35 o 
  -8   9   4        0.02        0.12      5.24 o 
  -7   9   4       67.35       58.66      5.70 o 
  -6   9   4       24.14       19.05      4.71 o 
  -5   9   4        2.88       -1.65      3.63 o 
  -4   9   4      120.88      124.44      8.31 o 
  -3   9   4       42.72       35.38      7.43 o 
  -2   9   4      148.00      157.70      8.48 o 
  -1   9   4        1.60        2.22      5.09 o 
   0   9   4        1.11       -2.72      3.18 o 
   1   9   4        0.49       -3.22      3.89 o 
   2   9   4       27.58       18.65      4.81 o 
   3   9   4      156.81      176.31      6.63 o 
   4   9   4        5.56        5.23      4.70 o 
   5   9   4        3.00       -4.74      4.74 o 
  -7  10   4       32.14       54.44     23.71 o 
  -6  10   4        0.42        1.12      6.87 o 
  -4  10   4        3.76       -4.29      6.74 o 
  -3  10   4       18.89       19.05      6.96 o 
  -2  10   4        2.28       18.32      6.92 o 
  -1  10   4        9.69       14.95      6.72 o 
   0  10   4       11.99        9.52      3.35 o 
   1  10   4        1.55        4.68      4.31 o 
   2  10   4        3.83        4.34      4.25 o 
   3  10   4       32.55       47.36      5.62 o 
  -5  11   4        0.07       -7.37      7.37 o 
  -4  11   4       12.44        5.39      7.19 o 
  -3  11   4       23.26       34.09      7.57 o 
  -2  11   4       37.80       76.24      8.23 o 
  -1  11   4        1.10        5.55      6.70 o 
  -2 -14   5        2.43       -0.02      5.17 o 
  -1 -14   5       12.29        6.60      5.54 o 
   0 -14   5       61.17       45.53      6.05 o 
   1 -14   5       16.87       12.53      5.54 o 
   2 -14   5       12.54       13.60      5.71 o 
   3 -14   5       66.31       68.01      6.68 o 
   4 -14   5       59.53       61.62      5.71 o 
  -5 -13   5        2.46       -1.70      5.13 o 
  -4 -13   5        1.34        6.67      5.73 o 
  -3 -13   5        1.31       -3.09      5.43 o 
  -2 -13   5       21.26       19.75      5.33 o 
  -1 -13   5       17.75       18.25      5.14 o 
   0 -13   5        3.13       -0.94      5.03 o 
   1 -13   5        0.03        6.23      5.07 o 
   2 -13   5       13.73       21.16      5.42 o 
   3 -13   5        0.11       -1.83      4.56 o 
   4 -13   5      122.50      138.46      6.54 o 
   5 -13   5        1.44        9.45      5.19 o 
   6 -13   5        8.62       10.47      5.38 o 
  -7 -12   5       39.98       34.56      6.71 o 
  -6 -12   5        1.35       -3.99      3.99 o 
  -5 -12   5      179.29      188.54      5.37 o 
  -4 -12   5        1.47        4.63      3.49 o 
  -3 -12   5       36.93       30.87      3.32 o 
  -2 -12   5       26.26       19.41      5.20 o 
  -1 -12   5      115.67      107.67      6.04 o 
   0 -12   5        6.10        1.98      4.96 o 
   1 -12   5      140.91      135.60      6.32 o 
   2 -12   5      293.30      307.86      7.22 o 
   3 -12   5      114.59      119.35      5.75 o 
   4 -12   5        0.37       -4.56      4.56 o 
   5 -12   5      112.27      118.21      6.23 o 
   6 -12   5        0.20       -2.78      4.85 o 
   7 -12   5        0.20        2.59      5.03 o 
  -8 -11   5       89.60       95.56      7.57 o 
  -7 -11   5       12.68       11.83      5.74 o 
  -6 -11   5       63.61       55.73      6.17 o 
  -5 -11   5        2.36        3.78      3.44 o 
  -4 -11   5       75.63       70.77      3.74 o 
  -3 -11   5       18.41       15.58      3.05 o 
  -2 -11   5       29.66       18.51      3.06 o 
  -1 -11   5      185.51      181.19      6.53 o 
   0 -11   5      352.84      340.47      7.74 o 
   1 -11   5        6.85        3.85      3.21 o 
   2 -11   5        0.60       -4.18      4.18 o 
   3 -11   5      129.04      123.58      5.49 o 
   4 -11   5        0.28       -2.30      4.44 o 
   5 -11   5      142.45      135.67      6.30 o 
   6 -11   5       22.54       11.78      4.84 o 
   7 -11   5        4.34       -3.46      5.13 o 
   8 -11   5       10.18       11.14      5.34 o 
  -9 -10   5       54.58       65.81      7.22 o 
  -8 -10   5        2.87       -5.16      5.16 o 
  -7 -10   5       18.76       24.13      5.01 o 
  -6 -10   5       16.96        8.71      5.02 o 
  -5 -10   5       66.54       71.05      6.36 o 
  -4 -10   5       15.86       15.94      3.06 o 
  -3 -10   5       13.63       15.40      2.90 o 
  -2 -10   5      214.90      200.45      9.15 o 
  -1 -10   5        1.15       -2.02      2.02 o 
   0 -10   5      236.32      238.53     11.91 o 
   1 -10   5      137.70      134.18      5.16 o 
   2 -10   5        2.86        1.31      3.77 o 
   3 -10   5      160.64      169.87      6.08 o 
   4 -10   5       77.06       77.20      5.15 o 
   5 -10   5       21.55       11.64      4.81 o 
   6 -10   5       13.38        1.82      4.88 o 
   7 -10   5        0.32        0.96      4.84 o 
   8 -10   5       21.49       22.89      5.73 o 
   9 -10   5        5.82       17.69      5.69 o 
 -10  -9   5       20.12       25.31      6.78 o 
  -9  -9   5       77.10       70.58      6.19 o 
  -8  -9   5        1.32       -4.77      4.77 o 
  -7  -9   5       40.68       45.69      5.02 o 
  -6  -9   5        1.81       -0.19      3.93 o 
  -5  -9   5        0.41       -0.68      2.98 o 
  -4  -9   5       72.57       66.06      4.25 o 
  -3  -9   5     1161.48     1151.84      8.32 o 
  -2  -9   5      712.66      702.49      7.39 o 
  -1  -9   5      214.99      199.07      4.49 o 
   0  -9   5        6.06        3.67      3.18 o 
   1  -9   5      155.82      146.64      5.04 o 
   2  -9   5        2.76        1.37      3.68 o 
   3  -9   5        8.82        4.38      4.16 o 
   4  -9   5      303.30      340.98      7.60 o 
   5  -9   5        0.34       -0.49      4.71 o 
   6  -9   5       55.59       45.17      5.20 o 
   7  -9   5        1.51        2.90      4.79 o 
   8  -9   5      282.57      344.72      8.69 o 
   9  -9   5       57.48       66.11      6.09 o 
  10  -9   5        3.14       21.07      5.59 o 
 -11  -8   5       19.64       26.89      6.82 o 
 -10  -8   5        3.96       -2.75      5.67 o 
  -9  -8   5       79.40       66.63      5.74 o 
  -8  -8   5       19.49       23.24      4.96 o 
  -7  -8   5        5.94        4.16      4.22 o 
  -6  -8   5       37.08       28.76      3.35 o 
  -5  -8   5      526.07      494.05     24.18 o 
  -4  -8   5     1016.74     1018.53     18.07 o 
  -3  -8   5      273.29      261.70      4.02 o 
  -2  -8   5       70.42       64.89      2.20 o 
  -1  -8   5       36.16       32.21      2.85 o 
   0  -8   5      114.15       95.74      4.21 o 
   1  -8   5       91.09       94.42      4.36 o 
   2  -8   5      596.80      596.31      8.18 o 
   3  -8   5       24.18       18.28      4.01 o 
   4  -8   5      812.59      816.23     10.12 o 
   5  -8   5       81.72       86.08      5.62 o 
   6  -8   5        6.77        2.18      4.45 o 
   7  -8   5        2.03        1.06      4.25 o 
   8  -8   5        5.48       10.50      5.05 o 
   9  -8   5      142.00      157.50      7.12 o 
  10  -8   5       23.69       33.81      5.57 o 
 -11  -7   5       39.42       43.23      6.33 o 
 -10  -7   5       69.13       57.29      6.31 o 
  -9  -7   5        2.68        0.94      5.01 o 
  -8  -7   5       83.46      108.05      5.65 o 
  -7  -7   5       65.85       62.57      4.85 o 
  -6  -7   5       29.81       44.52      4.05 o 
  -5  -7   5      301.97      276.53     16.37 o 
  -4  -7   5       59.56       66.44      2.94 o 
  -3  -7   5      206.57      198.04      7.39 o 
  -2  -7   5       17.74       19.19      1.79 o 
  -1  -7   5      187.12      184.66      5.63 o 
   0  -7   5     1025.78     1050.78      9.95 o 
   2  -7   5       50.30       28.63      2.27 o 
   3  -7   5      175.14      168.87      7.30 o 
   4  -7   5       29.09       19.98      4.32 o 
   5  -7   5      749.10      807.40     10.06 o 
   6  -7   5      270.61      268.36      7.91 o 
   7  -7   5       22.05       29.88      3.55 o 
   8  -7   5        2.48        5.74      3.72 o 
   9  -7   5      116.06      142.50      5.12 o 
  10  -7   5       55.81       66.07      5.73 o 
  11  -7   5       14.47       42.24      5.38 o 
 -12  -6   5        7.59        8.87      6.83 o 
 -11  -6   5        1.52        5.00      5.63 o 
 -10  -6   5      126.14      136.40      6.65 o 
  -9  -6   5        0.07       -1.38      4.49 o 
  -8  -6   5      226.88      218.70      6.38 o 
  -7  -6   5       10.04       10.61      3.77 o 
  -6  -6   5      172.88      184.07      5.05 o 
  -5  -6   5       73.00       78.75      3.75 o 
  -4  -6   5      102.40       99.38      2.14 o 
  -3  -6   5     3732.02     3803.45     32.85 o 
  -2  -6   5       52.20       57.92      1.93 o 
  -1  -6   5      236.05      256.31      2.77 o 
   0  -6   5      450.51      428.42      7.42 o 
   1  -6   5       78.21       67.33      3.82 o 
   2  -6   5       11.69        4.80      2.76 o 
   3  -6   5      246.45      226.88      2.74 o 
   4  -6   5       59.67       56.21      3.28 o 
   5  -6   5      509.52      513.07      5.89 o 
   6  -6   5     1132.40     1189.58     34.53 o 
   7  -6   5       39.07       39.64      3.61 o 
   8  -6   5       25.09       20.90      4.23 o 
   9  -6   5      227.84      241.01      5.52 o 
  10  -6   5      114.75      140.64      9.32 o 
  11  -6   5       14.97       12.58      7.73 o 
 -12  -5   5       88.11       88.54      7.42 o 
 -11  -5   5        3.33        1.99      5.47 o 
 -10  -5   5       71.08       67.51      4.61 o 
  -9  -5   5       88.75       95.96      4.59 o 
  -8  -5   5       15.82       14.19      3.37 o 
  -7  -5   5      378.30      336.67      4.95 o 
  -6  -5   5      131.71      127.70      2.56 o 
  -5  -5   5      255.53      263.99      2.98 o 
  -4  -5   5        3.35        5.78      1.42 o 
  -3  -5   5     1004.78     1057.96      7.73 o 
  -2  -5   5     1077.83     1170.26      9.22 o 
  -1  -5   5       80.84       75.87      3.28 o 
   0  -5   5      114.34       97.76      2.15 o 
   1  -5   5      187.21      178.60      5.92 o 
   2  -5   5     1726.75     1811.43     14.88 o 
   3  -5   5     1110.89     1181.46      6.78 o 
   4  -5   5      473.22      473.57     11.94 o 
   5  -5   5       92.09       93.95      3.74 o 
   6  -5   5      269.16      289.32      7.26 o 
   7  -5   5        2.45        1.45      3.33 o 
   8  -5   5       15.92       18.29      3.40 o 
   9  -5   5        4.10        1.67      3.53 o 
  10  -5   5       16.95       13.83      7.37 o 
  11  -5   5       29.35       22.77      7.65 o 
 -12  -4   5       12.59       16.82      6.29 o 
 -11  -4   5        6.04        3.18      4.43 o 
 -10  -4   5      114.63      111.75      7.52 o 
  -9  -4   5      228.99      228.69      5.11 o 
  -8  -4   5       33.30       40.16      3.46 o 
  -7  -4   5      322.29      303.28      4.13 o 
  -6  -4   5     1050.37     1040.51     11.68 o 
  -5  -4   5     1213.65     1202.50      6.15 o 
  -4  -4   5        9.80        8.20      1.50 o 
  -3  -4   5       30.16       25.50      1.63 o 
  -2  -4   5       24.86       19.03      1.64 o 
  -1  -4   5     1018.99     1065.54      8.31 o 
   0  -4   5      361.54      375.29      4.38 o 
   1  -4   5     1794.72     1662.80     20.48 o 
   2  -4   5        4.67        4.20      1.24 o 
   3  -4   5      147.45      165.75      3.48 o 
   4  -4   5     2380.44     2362.23      9.76 o 
   5  -4   5       44.90       32.48      3.13 o 
   6  -4   5        3.26        7.36      3.06 o 
   7  -4   5      242.44      249.35     10.17 o 
   8  -4   5       28.62       14.46      3.15 o 
   9  -4   5      135.18      145.46      8.19 o 
  10  -4   5        1.59        0.78      7.09 o 
  11  -4   5       49.11       46.56      7.91 o 
 -13  -3   5        7.87       11.68      8.60 o 
 -12  -3   5        3.58       10.07      7.84 o 
 -11  -3   5      383.61      416.43      7.09 o 
 -10  -3   5        4.75        3.82      3.86 o 
  -9  -3   5      455.80      443.88      9.46 o 
  -8  -3   5       27.92       33.23      3.37 o 
  -7  -3   5      142.34      140.64      2.96 o 
  -6  -3   5      274.83      270.26      3.99 o 
  -5  -3   5      118.66      135.07      4.09 o 
  -4  -3   5     3173.27     3464.72     13.76 o 
  -3  -3   5       23.50       14.46      1.42 o 
  -2  -3   5      499.63      532.42      3.19 o 
  -1  -3   5     1581.86     1593.77     22.76 o 
   0  -3   5        1.92        6.59      2.44 o 
   1  -3   5      410.83      391.34      5.59 o 
   2  -3   5      858.56      710.45     75.77 o 
   3  -3   5      326.40      295.77     18.35 o 
   4  -3   5       15.52        6.80      2.82 o 
   5  -3   5      559.32      584.88      5.64 o 
   6  -3   5        5.78       10.70      2.07 o 
   7  -3   5        1.37       -1.40      3.00 o 
   8  -3   5       14.27       17.27      5.84 o 
   9  -3   5       83.87      111.68      7.47 o 
  10  -3   5       15.42       16.22      7.16 o 
  11  -3   5       21.26       21.29      8.06 o 
 -13  -2   5        3.70        3.59      8.26 o 
 -12  -2   5        0.10       11.40      8.15 o 
 -11  -2   5      314.69      331.16     11.09 o 
 -10  -2   5        4.93        0.64      3.63 o 
  -9  -2   5      225.23      196.09      6.03 o 
  -8  -2   5      757.28      733.08     28.32 o 
  -7  -2   5       77.66       70.08      2.51 o 
  -6  -2   5      165.60      137.80      3.32 o 
  -5  -2   5      421.57      436.03      3.74 o 
  -4  -2   5        1.86        3.47      2.30 o 
  -3  -2   5      206.27      215.42      3.84 o 
  -2  -2   5      131.99      114.80      3.13 o 
  -1  -2   5     1344.19     1243.64      8.22 o 
   0  -2   5     1174.78     1206.87      8.39 o 
   1  -2   5        0.25        1.03      1.29 o 
   2  -2   5     1392.53     1329.13      9.71 o 
   3  -2   5     2367.04     2428.73     13.05 o 
   4  -2   5       53.71       64.02      3.44 o 
   5  -2   5      634.00      608.88      9.04 o 
   6  -2   5        9.73       10.05      2.03 o 
   7  -2   5        6.68        7.36      5.87 o 
   8  -2   5        1.57       -2.13      5.63 o 
   9  -2   5       37.43       53.66      6.69 o 
  10  -2   5       36.28       47.94      7.45 o 
  11  -2   5        6.56        3.25      7.80 o 
 -13  -1   5        1.20        6.81      8.56 o 
 -12  -1   5        8.66        0.72      8.18 o 
 -11  -1   5        3.82       -7.81      7.81 o 
 -10  -1   5        2.37       -0.64      4.32 o 
  -9  -1   5      799.35      799.12     28.41 o 
  -8  -1   5      967.40      938.21     30.43 o 
  -7  -1   5       21.18       17.02      2.01 o 
  -6  -1   5        1.36        0.12      1.54 o 
  -5  -1   5       25.60       26.79      2.56 o 
  -4  -1   5      607.12      706.39      6.47 o 
  -3  -1   5      584.82      571.93      5.78 o 
  -2  -1   5     1324.58     1359.53      8.31 o 
  -1  -1   5     3383.00     3227.46     12.30 o 
   0  -1   5     1063.98     1145.76      7.80 o 
   1  -1   5      415.43      361.44      7.62 o 
   2  -1   5      329.33      315.92      4.92 o 
   3  -1   5     2720.78     2908.19     66.55 o 
   4  -1   5       36.09       21.88      3.10 o 
   5  -1   5        6.99        2.74      3.37 o 
   6  -1   5        3.36        4.06      3.03 o 
   7  -1   5       76.04       68.00      4.58 o 
   8  -1   5        4.87        1.66      5.96 o 
   9  -1   5        2.76       -3.50      6.33 o 
  10  -1   5       39.83       57.33      7.86 o 
  11  -1   5       10.10       10.28      7.94 o 
 -13   0   5        8.69        6.17      8.72 o 
 -12   0   5       27.32       11.71      8.25 o 
 -11   0   5        0.14        1.74      4.45 o 
 -10   0   5      825.04      810.00      9.92 o 
  -9   0   5        2.19        7.29      4.38 o 
  -8   0   5       13.51       12.58      3.74 o 
  -7   0   5       25.44       23.11      1.88 o 
  -6   0   5        3.76        8.73      1.61 o 
  -5   0   5      519.71      545.10      6.28 o 
  -4   0   5      372.82      395.81      5.16 o 
  -3   0   5        6.53        5.89      2.34 o 
  -2   0   5      501.41      465.33      5.26 o 
  -1   0   5      132.49      135.66      3.33 o 
   0   0   5     1074.50      993.66      4.20 o 
   1   0   5       79.68       55.41      3.90 o 
   2   0   5       55.62       52.07      3.48 o 
   3   0   5       10.99        9.55      4.21 o 
   4   0   5        1.73        2.55      1.85 o 
   5   0   5      145.78      158.22      4.98 o 
   6   0   5        0.06       -3.29      3.29 o 
   7   0   5       32.88       20.23      3.41 o 
   8   0   5       12.47       13.55      6.54 o 
   9   0   5        3.06       -7.02      7.02 o 
  10   0   5      121.66      145.27      8.97 o 
  11   0   5       50.95       44.57      8.44 o 
 -13   1   5        0.43       -2.75      8.56 o 
 -12   1   5        0.01       16.39      5.24 o 
 -11   1   5       35.40       56.79      5.44 o 
 -10   1   5       28.31       34.62      5.15 o 
  -9   1   5      283.28      287.04      7.48 o 
  -8   1   5        5.89       -4.49      4.49 o 
  -7   1   5       13.81       17.44      3.44 o 
  -6   1   5        7.30        5.78      1.39 o 
  -5   1   5      116.30      136.81      4.03 o 
  -4   1   5     1219.52     1286.82      9.06 o 
  -3   1   5     1378.66     1452.97      9.18 o 
  -2   1   5      119.29      133.82      3.41 o 
  -1   1   5       18.02       12.44      1.44 o 
   0   1   5      554.94      616.47      4.11 o 
   1   1   5       70.69       76.17      1.78 o 
   2   1   5       23.40       12.38      1.15 o 
   3   1   5       63.53       64.44      8.90 o 
   4   1   5       83.10       74.78      4.07 o 
   5   1   5      104.26      113.15      4.68 o 
   6   1   5      370.29      341.63      6.68 o 
   7   1   5        0.05       -3.69      3.69 o 
   8   1   5       50.54       48.56      4.56 o 
   9   1   5        0.90       -1.08      7.48 o 
  10   1   5       10.31        0.91      7.94 o 
 -13   2   5       10.39       27.76      6.06 o 
 -12   2   5       60.50       73.94      6.52 o 
 -11   2   5       81.78       99.94      6.20 o 
 -10   2   5        6.53       11.35      4.87 o 
  -9   2   5        2.57       -4.83      4.83 o 
  -8   2   5        0.69       -4.29      4.29 o 
  -7   2   5        6.59        9.78      3.69 o 
  -6   2   5       23.43       27.15      3.53 o 
  -5   2   5       88.55      111.15      3.97 o 
  -4   2   5        0.69       10.67      2.69 o 
  -3   2   5       24.33       21.24      1.12 o 
  -2   2   5     1523.10     1527.22      6.19 o 
  -1   2   5     1620.39     1732.20     12.35 o 
   0   2   5      347.76      378.43      6.91 o 
   1   2   5      102.32       80.47      2.35 o 
   2   2   5       83.71       84.53      4.34 o 
   3   2   5       81.31       75.98      4.05 o 
   4   2   5      239.47      254.12      5.85 o 
   5   2   5       32.96       24.22      4.08 o 
   6   2   5        8.92        7.79      4.11 o 
   7   2   5        8.81       11.13      4.40 o 
   8   2   5       80.47       86.49      5.30 o 
   9   2   5       42.80       47.88      8.38 o 
  10   2   5       27.17       22.29      8.05 o 
 -13   3   5       54.43       82.33      7.21 o 
 -12   3   5        4.29       16.38      5.37 o 
 -11   3   5       35.13       48.48      5.67 o 
 -10   3   5       13.70       16.02      4.95 o 
  -9   3   5       16.22       17.38      4.66 o 
  -8   3   5       70.94       62.85      5.03 o 
  -7   3   5       79.10       61.31      4.73 o 
  -6   3   5        4.09        6.65      3.60 o 
  -5   3   5       42.99       29.12      3.50 o 
  -4   3   5      237.16      260.15     14.57 o 
  -3   3   5      139.25      128.76      2.32 o 
  -2   3   5       18.12       18.56      1.51 o 
  -1   3   5     1062.98     1100.61      5.33 o 
   0   3   5      216.30      202.05      2.59 o 
   1   3   5       73.67       78.74      2.84 o 
   2   3   5       57.74       42.28      2.84 o 
   3   3   5       46.78       41.10      3.99 o 
   4   3   5       34.04       41.12      4.39 o 
   5   3   5      213.19      207.14      6.55 o 
   6   3   5        3.79        4.48      4.48 o 
   7   3   5       63.59       70.68      5.43 o 
   8   3   5        0.01        5.98      4.41 o 
   9   3   5       16.50       17.28      4.83 o 
 -12   4   5       14.12       16.14      5.68 o 
 -11   4   5       64.09       75.51      5.91 o 
 -10   4   5      228.62      260.63      7.37 o 
  -9   4   5       11.49       14.31      4.69 o 
  -8   4   5      109.56       96.95      5.30 o 
  -7   4   5       19.67       20.06      4.51 o 
  -6   4   5      345.45      333.78      6.56 o 
  -5   4   5       14.97       15.90      3.75 o 
  -4   4   5      267.63      256.16     13.02 o 
  -3   4   5      549.00      569.99     14.68 o 
  -2   4   5      123.27      131.07      2.76 o 
  -1   4   5       23.38       20.87      1.49 o 
   0   4   5      948.77      981.67     11.21 o 
   1   4   5        0.11       -0.68      1.74 o 
   2   4   5        0.88       -1.50      3.01 o 
   3   4   5      221.32      231.07      6.02 o 
   4   4   5        0.61        2.66      4.25 o 
   5   4   5      203.23      191.01      6.37 o 
   6   4   5       38.94       44.57      4.85 o 
   7   4   5       25.56       32.85      5.17 o 
   8   4   5       76.92       78.44      5.77 o 
   9   4   5       19.68        8.61      4.57 o 
 -12   5   5       40.93       62.10      6.61 o 
 -11   5   5       30.99       41.08      5.77 o 
 -10   5   5       62.73       60.85      5.92 o 
  -9   5   5      112.95      122.03      6.00 o 
  -8   5   5       30.36       30.61      4.59 o 
  -7   5   5        5.84        9.57      4.23 o 
  -6   5   5      118.19      111.76      5.21 o 
  -5   5   5       10.37       13.00      4.23 o 
  -4   5   5      344.15      357.54      6.82 o 
  -3   5   5      583.42      582.42     15.22 o 
  -2   5   5      208.28      189.93      6.74 o 
  -1   5   5        7.90        4.48      2.07 o 
   0   5   5     1000.45     1050.48     14.32 o 
   1   5   5      317.45      352.28     14.25 o 
   2   5   5       10.66        7.21      3.92 o 
   3   5   5       91.33       89.27      5.39 o 
   4   5   5      151.44      157.97      6.42 o 
   5   5   5        0.37        4.47      4.40 o 
   6   5   5        0.39        3.73      4.76 o 
   7   5   5        6.71        4.17      4.48 o 
   8   5   5        7.54        7.19      4.86 o 
 -11   6   5        2.17        4.30      5.49 o 
 -10   6   5        9.92       14.89      5.16 o 
  -9   6   5      186.95      163.85      6.62 o 
  -8   6   5       43.88       45.01      5.05 o 
  -7   6   5       74.02       64.23      5.29 o 
  -6   6   5        0.25        3.04      4.37 o 
  -5   6   5        3.53        8.39      4.49 o 
  -4   6   5      596.55      646.81      8.67 o 
  -3   6   5      351.41      403.05      5.75 o 
  -2   6   5      436.39      458.76     14.92 o 
  -1   6   5      100.92      106.60      3.94 o 
   0   6   5       80.40       83.88      4.74 o 
   1   6   5        1.22        1.50      3.23 o 
   2   6   5       27.46       33.16      4.82 o 
   3   6   5       95.20       91.62      5.56 o 
   4   6   5      329.55      318.60      7.76 o 
   5   6   5       26.68       28.89      5.41 o 
   6   6   5       11.61       12.39      5.07 o 
   7   6   5       22.12       13.18      4.94 o 
 -10   7   5       22.95       21.44      5.44 o 
  -9   7   5       39.95       38.08      5.44 o 
  -8   7   5       12.13       19.31      5.01 o 
  -7   7   5       45.05       42.39      5.14 o 
  -6   7   5       92.67      103.33      5.49 o 
  -5   7   5      278.24      306.43      7.13 o 
  -4   7   5      276.62      299.71      7.11 o 
  -3   7   5      850.30      939.14     10.66 o 
  -2   7   5      282.17      316.51      5.21 o 
  -1   7   5      139.30      162.06      4.34 o 
   0   7   5       39.48       41.87      3.53 o 
   1   7   5       30.13       32.44      3.77 o 
   2   7   5      197.03      185.51      6.58 o 
   3   7   5      106.12      128.46      6.13 o 
   4   7   5      127.07      127.53      6.39 o 
   5   7   5       32.46       39.68      5.33 o 
   6   7   5       51.12       55.36      5.71 o 
  -9   8   5       38.49       45.13      5.59 o 
  -8   8   5      125.74      134.14      6.48 o 
  -7   8   5        0.00        1.74      4.49 o 
  -6   8   5       33.15       35.04      4.74 o 
  -5   8   5       35.87       42.75      3.87 o 
  -4   8   5       27.67       32.87      5.27 o 
  -3   8   5        3.81        1.26      6.63 o 
  -2   8   5        0.14        7.03      6.56 o 
  -1   8   5       14.55        8.93      8.04 o 
   0   8   5        3.29        0.15      3.42 o 
   1   8   5        0.38       -3.33      3.33 o 
   2   8   5       16.37       15.74      4.83 o 
   3   8   5       34.13       37.41      5.37 o 
   4   8   5        1.50        1.70      4.66 o 
   5   8   5       27.61       21.12      5.45 o 
  -8   9   5       10.33       12.40      5.16 o 
  -7   9   5        2.81        1.96      4.78 o 
  -6   9   5       18.39       36.01      5.54 o 
  -5   9   5        0.11       -4.65      6.69 o 
  -4   9   5       19.13        7.17      6.80 o 
  -3   9   5       33.71       48.12      7.13 o 
  -2   9   5       10.64       12.82      6.48 o 
  -1   9   5       30.94       31.23     12.03 o 
   0   9   5       21.59       17.31      3.49 o 
   1   9   5       33.04       32.45      4.39 o 
   2   9   5        0.22       -1.12      4.67 o 
   3   9   5        2.23       -0.39      5.01 o 
   4   9   5       23.01       19.28      5.49 o 
  -6  10   5       24.27       13.48      7.33 o 
  -4  10   5        7.90        2.28      6.87 o 
  -3  10   5        5.26        4.15      7.16 o 
  -2  10   5        3.93       21.99      7.21 o 
  -1  10   5        7.09       11.10      6.81 o 
   0  10   5       49.58       58.73      4.12 o 
   1  10   5       11.58       12.40      4.38 o 
  -3 -14   6        8.06       12.56      5.62 o 
  -2 -14   6       39.53       43.34      6.00 o 
   0 -14   6       31.62       22.77      5.99 o 
   1 -14   6       49.01       49.29      6.06 o 
   2 -14   6        0.22        7.47      5.64 o 
   3 -14   6        0.29       -1.66      3.58 o 
   4 -14   6        0.77       -4.97      4.97 o 
  -5 -13   6      137.83      128.81      5.06 o 
  -4 -13   6        6.46       13.65      3.73 o 
  -3 -13   6        7.41        0.69      5.61 o 
  -2 -13   6        8.45        0.63      5.05 o 
  -1 -13   6        3.20        2.32      5.09 o 
   0 -13   6        2.45        2.58      5.09 o 
   1 -13   6       57.14       61.04      5.87 o 
   2 -13   6       16.15       21.14      3.71 o 
   3 -13   6       49.13       47.57      5.56 o 
   4 -13   6       27.82       20.33      5.20 o 
   5 -13   6       93.23       94.44      6.24 o 
   6 -13   6        1.07        0.61      5.26 o 
  -7 -12   6       29.19       28.27      6.07 o 
  -6 -12   6       34.34       32.49      4.24 o 
  -5 -12   6       43.41       40.47      4.20 o 
  -4 -12   6       85.41      107.59      8.59 o 
  -3 -12   6        7.49        5.39      3.14 o 
  -2 -12   6        8.81        2.30      4.95 o 
  -1 -12   6       51.14       52.19      5.63 o 
   0 -12   6       71.64       68.90      5.61 o 
   1 -12   6        4.74        9.66      3.48 o 
   2 -12   6       76.01       76.40      5.88 o 
   3 -12   6       49.69       56.08      5.67 o 
   4 -12   6        7.81        6.12      4.73 o 
   5 -12   6       13.34       13.50      4.97 o 
   6 -12   6        1.47       -0.56      5.07 o 
   7 -12   6       27.24       22.99      5.33 o 
  -7 -11   6        1.00       -4.25      5.04 o 
  -6 -11   6       82.11       88.35      8.23 o 
  -5 -11   6       27.16       34.64      3.70 o 
  -4 -11   6       44.28       51.01      3.65 o 
  -3 -11   6      144.59      156.44      5.28 o 
  -2 -11   6       77.20       58.91      3.31 o 
  -1 -11   6      415.40      382.86      9.86 o 
   0 -11   6      123.97      130.67      4.21 o 
   1 -11   6      302.05      311.40      7.23 o 
   2 -11   6       23.95       23.82      4.71 o 
   3 -11   6        0.58        0.83      4.73 o 
   4 -11   6      117.09      121.63      6.17 o 
   5 -11   6        9.04        1.50      4.83 o 
   6 -11   6        5.48       -5.13      5.13 o 
   7 -11   6      149.69      140.32      7.20 o 
   8 -11   6        7.61        5.22      5.43 o 
  -9 -10   6       14.57        6.03      5.75 o 
  -8 -10   6        0.34       -4.88      5.18 o 
  -7 -10   6        0.47        2.30      4.61 o 
  -6 -10   6        0.39       -1.50      4.89 o 
  -5 -10   6      149.55      156.96      4.28 o 
  -4 -10   6        4.58        5.06      2.89 o 
  -3 -10   6      103.92       93.32      3.53 o 
  -2 -10   6       60.19       49.69      3.24 o 
  -1 -10   6       76.44       76.87      2.64 o 
   0 -10   6        7.13        2.71      2.13 o 
   1 -10   6       16.46       19.14      4.01 o 
   2 -10   6      105.29      110.18      5.42 o 
   3 -10   6        0.14       -0.73      4.44 o 
   4 -10   6      308.20      313.39      7.91 o 
   5 -10   6        1.66        1.73      4.75 o 
   6 -10   6        0.01       -3.27      4.80 o 
   7 -10   6      150.38      158.76      7.05 o 
   8 -10   6        0.48       -5.24      5.24 o 
   9 -10   6       20.43       24.02      5.92 o 
 -10  -9   6       10.86       -5.86      5.86 o 
  -9  -9   6       11.61        3.50      5.04 o 
  -8  -9   6        1.57       -0.22      4.48 o 
  -7  -9   6       28.63       26.18      4.72 o 
  -6  -9   6        8.15        3.69      4.67 o 
  -5  -9   6       34.58       41.08      3.21 o 
  -4  -9   6        0.91        5.13      5.43 o 
  -3  -9   6     1394.72     1334.99      8.21 o 
  -2  -9   6      162.76      158.73      6.60 o 
  -1  -9   6       66.69       64.90      2.52 o 
   0  -9   6       64.89       71.96      4.43 o 
   1  -9   6      164.42      153.09      5.37 o 
   2  -9   6      518.12      506.76      8.36 o 
   3  -9   6       73.66       87.34      5.29 o 
   4  -9   6       39.53       41.59      5.20 o 
   5  -9   6      234.34      251.79      7.36 o 
   6  -9   6       25.38       22.30      4.92 o 
   7  -9   6       87.82       84.30      5.97 o 
   8  -9   6      304.63      334.19      8.68 o 
   9  -9   6        0.13        3.92      5.39 o 
 -11  -8   6        1.28       -6.10      6.10 o 
 -10  -8   6       40.36       37.92      6.03 o 
  -9  -8   6        0.28       -3.73      4.85 o 
  -8  -8   6       25.04       21.25      4.65 o 
  -7  -8   6       25.58       24.44      4.41 o 
  -6  -8   6        4.73        1.44      2.79 o 
  -5  -8   6       48.48       51.44      3.10 o 
  -4  -8   6      117.21      127.23      3.64 o 
  -3  -8   6      319.21      304.15      3.97 o 
  -2  -8   6       38.19       28.48      2.03 o 
  -1  -8   6      296.67      282.86      4.71 o 
   0  -8   6       46.76       44.39      4.36 o 
   2  -8   6      135.41      135.46      5.42 o 
   3  -8   6      407.46      351.77      7.51 o 
   4  -8   6      142.42      128.90      5.96 o 
   5  -8   6      756.01      783.74     10.68 o 
   6  -8   6       76.38       76.72      5.44 o 
   7  -8   6       70.57       67.36      5.37 o 
   8  -8   6      121.64      147.50      6.80 o 
   9  -8   6       90.88       95.15      6.17 o 
  10  -8   6        8.88       18.40      5.21 o 
 -11  -7   6       41.39       28.34      6.01 o 
 -10  -7   6       64.04       68.27      6.00 o 
  -9  -7   6      199.15      205.58      6.81 o 
  -8  -7   6        1.86        0.87      4.23 o 
  -7  -7   6        5.18        3.33      3.84 o 
  -6  -7   6       70.54       77.76      4.29 o 
  -5  -7   6       15.90        9.19      2.50 o 
  -4  -7   6      937.88      928.66     10.02 o 
  -3  -7   6       69.20       59.19      2.08 o 
  -2  -7   6      164.80      161.11      3.24 o 
  -1  -7   6      241.61      233.51      3.85 o 
   0  -7   6        0.78        5.00      2.26 o 
   1  -7   6      178.96      170.09      5.39 o 
   2  -7   6       10.10        7.26      2.08 o 
   3  -7   6      535.70      558.31      5.96 o 
   4  -7   6       57.32       51.89      3.69 o 
   5  -7   6        7.40       11.65      3.87 o 
   6  -7   6      464.40      478.10      6.26 o 
   7  -7   6        2.24       -1.30      3.51 o 
   8  -7   6       17.17       11.92      4.06 o 
   9  -7   6       55.96       64.36      4.58 o 
  10  -7   6       33.55       37.68      4.40 o 
 -12  -6   6        3.63        3.10      6.37 o 
 -11  -6   6        4.51        0.69      5.32 o 
 -10  -6   6        3.78        5.49      5.02 o 
  -9  -6   6       22.53       28.50      3.84 o 
  -8  -6   6        5.85        2.39      3.41 o 
  -7  -6   6        0.04       -2.36      2.90 o 
  -6  -6   6      103.91      104.68      3.47 o 
  -5  -6   6      192.91      187.00      3.20 o 
  -4  -6   6      116.96      109.42      2.57 o 
  -3  -6   6      363.19      367.01      7.70 o 
  -2  -6   6     1468.60     1518.40      7.10 o 
  -1  -6   6      278.25      284.64      3.80 o 
   0  -6   6       26.98       42.36      2.22 o 
   1  -6   6      283.52      318.20      4.65 o 
   2  -6   6       60.87       53.25      2.88 o 
   3  -6   6      527.86      554.37      5.37 o 
   4  -6   6      535.18      516.73     12.01 o 
   5  -6   6       15.85       12.78      3.61 o 
   6  -6   6      698.83      711.35      7.25 o 
   7  -6   6      107.02      111.45      4.43 o 
   8  -6   6        1.12       -3.83      3.83 o 
   9  -6   6        2.39       -3.71      3.71 o 
 -12  -5   6        9.62        8.89      5.13 o 
 -11  -5   6       46.07       44.35      4.79 o 
 -10  -5   6        6.60        4.79      3.92 o 
  -9  -5   6       89.11       86.74      4.32 o 
  -8  -5   6      142.47      133.02      5.29 o 
  -7  -5   6       89.37       80.44      6.23 o 
  -6  -5   6      417.59      414.66      9.26 o 
  -5  -5   6      221.11      208.00      2.85 o 
  -4  -5   6        0.13       -0.05      1.61 o 
  -3  -5   6     1456.09     1534.16     14.19 o 
  -2  -5   6      296.89      341.75      3.36 o 
  -1  -5   6      811.61      604.20    127.98 o 
   0  -5   6      413.53      400.21      2.82 o 
   1  -5   6      905.05      930.29      4.24 o 
   2  -5   6      166.70      159.66      3.44 o 
   3  -5   6        3.72        3.89      2.64 o 
   4  -5   6      181.14      165.20      7.25 o 
   5  -5   6      989.94     1014.03      8.61 o 
   6  -5   6      452.21      424.12      5.94 o 
   7  -5   6       58.29       69.04      4.04 o 
   8  -5   6      100.89       94.67      4.18 o 
   9  -5   6       14.23        6.42      3.60 o 
  10  -5   6       29.28       17.50      7.99 o 
  11  -5   6       14.41       11.38      7.59 o 
 -12  -4   6       24.06       25.08      6.49 o 
 -11  -4   6       90.98      104.46      5.27 o 
 -10  -4   6      206.88      210.72      9.60 o 
  -9  -4   6        1.21        4.05      3.49 o 
  -8  -4   6      259.57      245.81      4.99 o 
  -7  -4   6       16.76       10.62      2.29 o 
  -6  -4   6       31.50       28.00      2.30 o 
  -5  -4   6      685.13      654.63      4.96 o 
  -4  -4   6      722.06      730.33     12.41 o 
  -3  -4   6      183.22      207.86      2.30 o 
  -2  -4   6     2292.13     2446.21     27.10 o 
  -1  -4   6      401.17      449.51      5.00 o 
   0  -4   6      223.43      235.93      4.82 o 
   1  -4   6      814.29      849.98      5.47 o 
   2  -4   6      415.66      365.69      3.84 o 
   3  -4   6       56.41       61.74      3.25 o 
   4  -4   6      323.10      308.53      7.07 o 
   5  -4   6       22.64       15.39      3.08 o 
   6  -4   6       87.27       77.56      4.60 o 
   7  -4   6       20.67       14.69      3.36 o 
   8  -4   6        9.46        8.11      3.18 o 
   9  -4   6        0.74        0.09      6.69 o 
  11  -4   6        0.05       -4.90      7.99 o 
 -13  -3   6       11.28       30.78      9.15 o 
 -12  -3   6        5.58       24.80      7.99 o 
 -11  -3   6        9.97       10.91      9.82 o 
 -10  -3   6        1.06        1.33      3.70 o 
  -9  -3   6       45.31       49.85      4.34 o 
  -8  -3   6        2.22        4.56      4.35 o 
  -7  -3   6        4.65        3.70      3.14 o 
  -6  -3   6        2.87        0.66      1.95 o 
  -5  -3   6      270.42      252.72      4.77 o 
  -4  -3   6      171.32      163.05      4.09 o 
  -3  -3   6      152.75      153.01      2.09 o 
  -2  -3   6      207.96      197.80      2.17 o 
  -1  -3   6       31.10       28.35      3.23 o 
   0  -3   6      661.76      719.12      4.11 o 
   1  -3   6       21.43       14.34      2.83 o 
   2  -3   6        7.89       20.22      3.17 o 
   3  -3   6      187.72      171.49      5.03 o 
   4  -3   6      419.68      415.05      5.34 o 
   5  -3   6       87.10       82.95      3.15 o 
   6  -3   6     1275.60     1277.64     15.36 o 
   7  -3   6      132.66      111.96      4.01 o 
   8  -3   6       14.01       11.04      6.33 o 
   9  -3   6       11.80        7.41      6.71 o 
  10  -3   6        0.91       -2.87      7.35 o 
  11  -3   6        0.21       -3.67      8.12 o 
 -13  -2   6       17.87       26.94      8.42 o 
 -12  -2   6       12.80       11.93      7.62 o 
 -11  -2   6        8.93       -5.13      8.21 o 
 -10  -2   6       85.65       73.37      4.92 o 
  -9  -2   6      166.72      150.04     13.80 o 
  -8  -2   6      349.93      349.98     15.87 o 
  -7  -2   6       66.99       57.81      4.51 o 
  -6  -2   6      281.81      263.99      5.26 o 
  -5  -2   6       25.75       30.33      2.92 o 
  -4  -2   6      258.35      235.68      4.53 o 
  -3  -2   6      105.07       92.44      3.44 o 
  -2  -2   6      656.96      611.55      6.31 o 
  -1  -2   6      725.38      772.24      7.25 o 
   0  -2   6      136.53      132.74      3.87 o 
   1  -2   6       35.98       51.33      1.76 o 
   2  -2   6        2.83       -2.71      2.93 o 
   3  -2   6      116.35       88.95      3.97 o 
   4  -2   6        7.81        3.85      2.39 o 
   5  -2   6        3.33        1.23      2.19 o 
   6  -2   6       15.61       17.25      3.26 o 
   7  -2   6       11.49        8.21      6.34 o 
   8  -2   6        5.44        0.46      6.41 o 
   9  -2   6       30.55       24.37      6.82 o 
  10  -2   6        6.70       -2.34      6.80 o 
 -13  -1   6        8.43        6.20      8.44 o 
 -12  -1   6       13.89        6.02      7.83 o 
 -11  -1   6        3.10       -4.31      4.31 o 
 -10  -1   6       27.14       17.31      4.73 o 
  -9  -1   6        0.11       -2.34      4.43 o 
  -8  -1   6        0.16       -2.99      3.05 o 
  -7  -1   6       42.89       41.02      2.78 o 
  -6  -1   6      456.01      455.81      6.34 o 
  -5  -1   6      542.68      548.49      6.60 o 
  -4  -1   6       81.05       89.05      3.51 o 
  -3  -1   6     1792.42     1999.27     11.08 o 
  -2  -1   6      125.56      131.39      3.81 o 
  -1  -1   6     4836.13     4694.31     16.00 o 
   0  -1   6      103.00      119.18      3.50 o 
   1  -1   6      393.84      435.93      3.74 o 
   2  -1   6        9.52        6.22      2.82 o 
   3  -1   6       14.47       17.01      3.32 o 
   4  -1   6     1924.98     1908.36     28.86 o 
   5  -1   6      157.68      149.42      4.90 o 
   6  -1   6       45.87       31.07      3.89 o 
   7  -1   6       11.88        9.38      3.17 o 
   8  -1   6        0.02       -3.04      6.58 o 
   9  -1   6        0.15       -5.24      6.82 o 
  10  -1   6        2.03       -6.96      7.42 o 
 -13   0   6       26.64       14.63      8.37 o 
 -12   0   6       23.37       19.74      4.90 o 
 -11   0   6        1.96       -2.87      4.53 o 
 -10   0   6       54.31       49.42      5.14 o 
  -9   0   6      586.27      565.65      8.72 o 
  -8   0   6      736.26      730.88      9.02 o 
  -7   0   6        5.87        4.70      1.82 o 
  -6   0   6       81.28       77.42      3.67 o 
  -5   0   6      158.75      147.27      4.15 o 
  -4   0   6       70.31       86.75      3.46 o 
  -3   0   6       68.49       71.56      3.18 o 
  -2   0   6      384.88      386.06      5.40 o 
  -1   0   6      529.49      589.37      6.31 o 
   0   0   6      808.60      815.40     27.14 o 
   1   0   6       79.35       54.51      3.20 o 
   2   0   6      534.59      555.64      4.94 o 
   3   0   6        0.25       -1.03      1.92 o 
   4   0   6      606.25      661.18      8.46 o 
   5   0   6       41.75       33.42      4.03 o 
   6   0   6       42.97       27.20      4.00 o 
   7   0   6      187.75      168.30      5.77 o 
   8   0   6        8.05       10.09      6.98 o 
   9   0   6        9.69        8.14      7.62 o 
  10   0   6       20.99       13.29      7.82 o 
 -12   1   6       72.72       71.34      5.94 o 
 -11   1   6       27.73       25.65      5.28 o 
 -10   1   6       28.62       30.89      5.01 o 
  -9   1   6      261.80      255.82      7.05 o 
  -8   1   6       62.49       61.00      5.04 o 
  -7   1   6      168.66      152.69      5.08 o 
  -6   1   6       20.72       24.12      3.45 o 
  -5   1   6       18.93       23.96      3.16 o 
  -4   1   6      270.07      275.30      4.98 o 
  -3   1   6       54.55       56.43      3.13 o 
  -2   1   6       12.00       28.46      2.88 o 
  -1   1   6      466.66      483.12     10.53 o 
   0   1   6       75.07       72.49      2.10 o 
   1   1   6       28.26       29.68      1.78 o 
   2   1   6       33.91       33.16      1.94 o 
   3   1   6      580.20      584.11      8.01 o 
   4   1   6       22.46       23.90      4.09 o 
   5   1   6        0.06       -0.16      3.84 o 
   6   1   6        0.98       -3.92      3.92 o 
   7   1   6       32.12       18.17      4.48 o 
   8   1   6       63.14       61.54      5.16 o 
   9   1   6        9.13       15.30      8.12 o 
  10   1   6        5.91        1.58      8.09 o 
 -13   2   6       24.46       35.52      6.36 o 
 -12   2   6       11.61       22.63      5.52 o 
 -11   2   6       14.03       16.05      5.50 o 
 -10   2   6      404.21      437.40      8.71 o 
  -9   2   6       57.36       56.71      5.41 o 
  -8   2   6       39.77       32.76      5.06 o 
  -7   2   6      444.53      437.63      7.67 o 
  -6   2   6      139.99      149.20      5.05 o 
  -5   2   6        5.72        7.63      3.26 o 
  -4   2   6      225.90      228.28      5.09 o 
  -3   2   6      124.41      137.50      2.37 o 
  -2   2   6      333.68      362.36      8.95 o 
  -1   2   6       67.89       43.50      1.65 o 
   0   2   6        4.18       -0.44      1.64 o 
   1   2   6       65.51       51.91      3.21 o 
   2   2   6      104.84      115.36      3.52 o 
   3   2   6      327.32      315.59      6.96 o 
   4   2   6      108.99       91.83      4.99 o 
   5   2   6      841.02      857.79     10.58 o 
   6   2   6       82.36       81.80      5.13 o 
   7   2   6       11.88        7.05      4.92 o 
   8   2   6       76.48       63.87      5.62 o 
   9   2   6       57.43       69.10      8.85 o 
 -12   3   6        0.48       15.41      5.75 o 
 -11   3   6        1.25       16.82      5.76 o 
 -10   3   6       13.92       26.39      5.77 o 
  -9   3   6       35.58       45.17      5.63 o 
  -8   3   6        4.46        3.49      4.93 o 
  -7   3   6      542.02      549.23      8.99 o 
  -6   3   6      249.55      243.78      6.37 o 
  -5   3   6        9.59        6.44      3.60 o 
  -4   3   6      623.59      604.60      5.02 o 
  -3   3   6      317.25      294.05      3.84 o 
  -2   3   6       17.74       23.01      2.97 o 
  -1   3   6      423.14      410.51      4.31 o 
   0   3   6       64.48       70.85      3.15 o 
   1   3   6      397.00      367.24     23.70 o 
   2   3   6       37.98       29.22      3.28 o 
   3   3   6      249.22      264.82      6.45 o 
   4   3   6       12.27       10.52      4.52 o 
   5   3   6        0.72       -4.47      4.47 o 
   6   3   6        0.35        1.43      4.49 o 
   7   3   6       33.14       37.74      5.46 o 
   8   3   6        0.55       10.40      5.04 o 
   9   3   6       14.25       19.09      5.14 o 
 -12   4   6       33.23       59.20      6.98 o 
 -11   4   6       19.16       39.63      6.36 o 
 -10   4   6        1.14       19.24      6.00 o 
  -9   4   6      407.68      458.35      9.10 o 
  -8   4   6      124.37      119.54      6.03 o 
  -7   4   6       27.48       33.50      5.01 o 
  -6   4   6      428.49      477.06      8.36 o 
  -5   4   6      179.48      176.01      5.75 o 
  -4   4   6       70.65       64.10      2.66 o 
  -3   4   6     1714.50     1630.33     30.61 o 
  -2   4   6      108.45      106.71      8.45 o 
  -1   4   6       39.41       39.99      2.33 o 
   0   4   6      105.87      104.95      3.83 o 
   1   4   6      236.94      264.43     10.21 o 
   2   4   6       51.41       53.61      3.59 o 
   3   4   6        2.23        1.24      4.47 o 
   4   4   6       48.99       50.02      5.44 o 
   5   4   6        0.45        1.98      4.72 o 
   6   4   6       15.42       19.20      5.16 o 
   7   4   6      147.41      158.73      6.92 o 
   8   4   6        4.14        8.74      5.02 o 
 -11   5   6       84.79       99.65      7.05 o 
 -10   5   6        1.23       10.50      5.47 o 
  -9   5   6      118.03      111.38      6.44 o 
  -8   5   6       35.05       30.05      4.89 o 
  -7   5   6        1.64        2.36      4.47 o 
  -6   5   6       56.67       67.84      5.39 o 
  -5   5   6      368.30      428.65      7.95 o 
  -4   5   6        8.02        9.00      4.64 o 
  -3   5   6      827.06      832.17      6.43 o 
  -2   5   6       82.63       81.68      4.04 o 
  -1   5   6       16.28       10.52      3.04 o 
   0   5   6      351.59      362.58      6.51 o 
   1   5   6       70.14       66.69      6.20 o 
   2   5   6      211.96      222.68      6.76 o 
   3   5   6        5.90       11.97      5.04 o 
   4   5   6       50.84       64.63      5.97 o 
   5   5   6        9.83       21.41      5.45 o 
   6   5   6       16.21       29.18      5.17 o 
   7   5   6       29.40       44.77      5.70 o 
 -11   6   6       29.66       42.77      6.58 o 
 -10   6   6        0.00        6.56      5.31 o 
  -9   6   6        9.86       14.56      5.10 o 
  -8   6   6        0.07        4.86      5.23 o 
  -7   6   6       11.34       15.40      4.99 o 
  -6   6   6       26.58       39.38      5.34 o 
  -5   6   6      513.58      538.41      9.01 o 
  -4   6   6      222.28      216.76      6.53 o 
  -3   6   6       37.91       30.73      3.91 o 
  -2   6   6        0.05        0.09      3.30 o 
  -1   6   6      111.12      114.70      4.61 o 
   0   6   6        4.39        5.78      3.42 o 
   1   6   6      116.10      121.65      8.46 o 
   2   6   6      161.52      178.18      6.59 o 
   3   6   6       14.87       17.32      5.53 o 
   4   6   6        1.02        4.57      5.26 o 
   5   6   6       67.32       79.01      6.12 o 
   6   6   6        6.44        8.53      5.13 o 
 -10   7   6       10.57       19.70      5.90 o 
  -9   7   6        0.03       14.96      5.39 o 
  -8   7   6       87.56       95.54      6.17 o 
  -7   7   6       53.40       83.16      5.78 o 
  -6   7   6        5.76       13.22      5.10 o 
  -5   7   6       17.94       26.28      4.90 o 
  -4   7   6        7.84        8.85      4.64 o 
  -3   7   6       30.04       36.63      6.72 o 
  -2   7   6       59.49       63.33      3.73 o 
  -1   7   6      395.90      398.74      9.67 o 
   0   7   6       24.21       23.58      3.80 o 
   1   7   6       23.10       16.57      3.70 o 
   2   7   6       44.35       49.57      5.26 o 
   3   7   6       83.78       95.87      6.11 o 
   4   7   6        5.58       15.75      4.86 o 
   5   7   6       13.54       14.11      5.18 o 
  -9   8   6       10.41       19.83      5.90 o 
  -8   8   6        6.91       26.16      5.78 o 
  -7   8   6       18.00       18.50      5.46 o 
  -6   8   6        3.59       12.33      4.94 o 
  -5   8   6        6.62        9.39      3.76 o 
  -4   8   6       17.79        5.31      6.35 o 
  -3   8   6        2.78       -0.76      6.14 o 
  -2   8   6       36.87       30.86      6.58 o 
  -1   8   6        0.06        4.14      4.21 o 
   0   8   6        0.22        2.61      3.30 o 
   1   8   6       24.02       17.22      4.24 o 
   2   8   6        9.07        3.20      4.59 o 
   3   8   6       33.95       30.40      5.55 o 
   4   8   6       26.64       21.31      5.36 o 
  -7   9   6        4.42       13.14      5.93 o 
  -6   9   6       16.39       31.33      4.49 o 
  -5   9   6        0.11       -7.35      7.35 o 
  -4   9   6       10.50        3.99      6.80 o 
  -3   9   6        0.44        1.84      6.64 o 
  -2   9   6        5.78       11.62      6.33 o 
  -1   9   6       14.41       29.58      7.12 o 
   0   9   6       13.82        4.89      3.51 o 
   1   9   6        5.56       -0.72      4.68 o 
   2   9   6       14.91        1.82      4.75 o 
  -4  10   6        1.22        2.70      7.28 o 
  -3  10   6        0.08       -1.52      6.77 o 
  -2  10   6        0.15        2.68      7.37 o 
  -3 -14   7        0.64        1.36      5.87 o 
  -2 -14   7        1.20       -5.78      5.78 o 
  -1 -14   7       20.35       12.88      5.81 o 
   0 -14   7       31.69       20.14      5.55 o 
   1 -14   7        0.92        2.01      5.89 o 
   2 -14   7       99.15      113.02      7.05 o 
   3 -14   7       49.15       33.04      5.83 o 
  -5 -13   7        3.68        7.86      3.91 o 
  -4 -13   7        3.85        8.49      3.74 o 
  -3 -13   7       35.60       35.00      5.87 o 
  -2 -13   7        0.01       -4.66      5.27 o 
  -1 -13   7       36.04       30.70      5.50 o 
   0 -13   7       80.19       99.92      6.31 o 
   1 -13   7       19.64       21.86      3.72 o 
   2 -13   7      189.55      207.56      7.39 o 
   3 -13   7       32.66       37.31      5.71 o 
   4 -13   7        0.50       -4.87      5.31 o 
   5 -13   7       35.00       27.09      5.57 o 
  -7 -12   7       31.75       34.79      6.15 o 
  -6 -12   7       33.75       37.02      5.05 o 
  -5 -12   7        8.76        9.81      3.76 o 
  -4 -12   7      265.17      256.60      5.19 o 
  -3 -12   7        2.65       -1.46      3.15 o 
  -2 -12   7       37.00       31.31      3.22 o 
  -1 -12   7       28.40       28.18      5.23 o 
   0 -12   7       57.08       58.37      5.14 o 
   1 -12   7      310.31      337.13      5.72 o 
   2 -12   7       10.08       12.55      5.53 o 
   3 -12   7      288.17      331.21      8.81 o 
   4 -12   7       26.00       33.13      5.51 o 
   5 -12   7        0.71       -2.33      4.81 o 
   6 -12   7       11.11        1.23      5.30 o 
   7 -12   7       45.55       34.59      5.87 o 
  -8 -11   7        0.93       -5.36      5.36 o 
  -7 -11   7        6.75       14.83      5.22 o 
  -6 -11   7       16.52       19.94      5.73 o 
  -5 -11   7      108.33      112.63      4.25 o 
  -4 -11   7      184.39      155.55      4.22 o 
  -3 -11   7       14.79       17.81      3.15 o 
  -2 -11   7       12.33       13.97      2.88 o 
  -1 -11   7      100.56       88.35      3.00 o 
   0 -11   7      134.98      135.48      4.32 o 
   1 -11   7      136.42      130.71      6.01 o 
   2 -11   7        2.06        5.09      4.67 o 
   3 -11   7        0.01        3.28      5.12 o 
   4 -11   7      172.76      167.87      7.12 o 
   5 -11   7        0.02       -3.18      4.88 o 
   6 -11   7      135.30      129.73      6.68 o 
   7 -11   7        4.09       -5.34      5.63 o 
   8 -11   7       84.33       77.44      6.45 o 
  -9 -10   7       73.80       75.46      6.36 o 
  -8 -10   7        1.49        2.61      5.02 o 
  -7 -10   7       23.71       38.03      5.10 o 
  -6 -10   7        2.90        0.69      3.51 o 
  -5 -10   7       24.84       24.45      3.28 o 
  -4 -10   7      101.87      100.36      3.69 o 
  -3 -10   7       14.86       12.48      2.88 o 
  -2 -10   7      176.65      181.41      3.80 o 
  -1 -10   7      519.25      519.09      5.97 o 
   0 -10   7      180.54      162.74      8.51 o 
   1 -10   7      313.23      297.95      7.31 o 
   2 -10   7      132.81      142.34      6.09 o 
   3 -10   7       20.90       16.87      5.24 o 
   4 -10   7      278.03      315.91      8.09 o 
   5 -10   7       16.72       14.51      4.99 o 
   6 -10   7       98.94      120.77      6.34 o 
   7 -10   7       20.30        9.92      5.38 o 
   8 -10   7       38.68       22.79      5.81 o 
 -10  -9   7       15.41       13.62      5.73 o 
  -9  -9   7       29.36       35.03      5.47 o 
  -8  -9   7       11.83       21.72      4.84 o 
  -7  -9   7       34.04       45.20      4.68 o 
  -6  -9   7        0.06       -2.61      3.98 o 
  -5  -9   7      104.35       86.57      4.16 o 
  -4  -9   7      287.24      275.91      4.34 o 
  -3  -9   7     1077.61     1035.08      6.04 o 
  -2  -9   7        0.33        0.44      3.59 o 
  -1  -9   7      344.47      341.12      5.22 o 
   0  -9   7       34.77       24.02      4.73 o 
   2  -9   7      685.42      688.68      9.98 o 
   3  -9   7       55.57       48.66      5.33 o 
   4  -9   7        4.62        0.85      4.99 o 
   5  -9   7       91.76      103.34      6.06 o 
   6  -9   7      306.81      356.73      8.73 o 
   7  -9   7       25.74       36.67      5.33 o 
   8  -9   7        8.08       -3.85      5.47 o 
   9  -9   7      128.64      146.04      7.42 o 
 -11  -8   7       28.94       14.03      6.14 o 
 -10  -8   7       14.79       19.39      5.51 o 
  -9  -8   7        0.15        5.66      4.89 o 
  -8  -8   7        1.83        2.57      4.38 o 
  -7  -8   7       18.83       19.08      4.11 o 
  -6  -8   7       17.46        5.69      2.70 o 
  -5  -8   7       16.23       16.39      2.67 o 
  -4  -8   7      240.04      236.28      3.79 o 
  -3  -8   7      161.18      162.49      6.09 o 
  -2  -8   7      180.48      183.25      3.75 o 
  -1  -8   7      593.61      593.55      7.74 o 
   0  -8   7      897.59      903.81     10.56 o 
   1  -8   7        0.62       -1.19      4.22 o 
   3  -8   7       44.80       28.61      4.98 o 
   4  -8   7        8.42        6.73      4.11 o 
   5  -8   7      193.94      201.83      4.79 o 
   6  -8   7       23.64       28.25      5.57 o 
   7  -8   7      113.31      157.62     16.32 o 
   8  -8   7       12.30        7.56      5.44 o 
   9  -8   7       17.08        5.20     10.01 o 
 -11  -7   7        3.09       -2.28      5.22 o 
 -10  -7   7       33.43       35.80      5.42 o 
  -9  -7   7        2.63        4.49      4.73 o 
  -8  -7   7        0.28        0.10      3.97 o 
  -7  -7   7       57.59       36.31      3.41 o 
  -6  -7   7       31.25       30.38      3.11 o 
  -5  -7   7        1.64        1.12      1.98 o 
  -4  -7   7      425.12      398.93      3.68 o 
  -3  -7   7       51.70       50.14      3.46 o 
  -2  -7   7      287.82      296.00      3.98 o 
  -1  -7   7      454.25      455.85     15.42 o 
   0  -7   7      719.81      663.67     19.13 o 
   1  -7   7       25.96       20.82      2.47 o 
   2  -7   7       54.20       54.06      3.49 o 
   3  -7   7      152.78      163.54      4.06 o 
   4  -7   7       73.23       65.39      6.76 o 
   5  -7   7        3.34       -0.82      3.56 o 
   6  -7   7       31.55       34.70      6.19 o 
   7  -7   7       41.76       55.94      5.49 o 
   8  -7   7      255.21      249.48      5.75 o 
   9  -7   7        1.95       -7.43      7.43 o 
  10  -7   7       22.57       20.39      4.27 o 
 -12  -6   7      141.39      126.53     21.43 o 
 -11  -6   7        4.30       -3.56      5.28 o 
 -10  -6   7        2.56        3.56      8.50 o 
  -9  -6   7        0.11       -2.20      3.59 o 
  -8  -6   7       89.04       70.81      3.91 o 
  -7  -6   7        0.08       -1.12      2.86 o 
  -6  -6   7       50.20       49.39      2.26 o 
  -5  -6   7       52.42       57.55      2.58 o 
  -4  -6   7        0.31       -0.15      1.70 o 
  -3  -6   7       36.42       33.03      2.21 o 
  -2  -6   7       10.89       12.70      2.07 o 
  -1  -6   7     1128.82     1176.85     10.70 o 
   0  -6   7       34.89       31.52      2.66 o 
   1  -6   7      495.96      514.42      4.01 o 
   2  -6   7        2.30        2.75      2.67 o 
   3  -6   7     1168.59     1174.33      7.83 o 
   4  -6   7      123.09      126.74      4.71 o 
   5  -6   7       50.47       50.12      3.92 o 
   6  -6   7        6.42        2.47      3.60 o 
   7  -6   7      139.86      148.12      4.73 o 
   8  -6   7       43.76       57.11      6.33 o 
   9  -6   7        4.98        1.78      7.61 o 
  10  -6   7        0.19       -7.60      7.60 o 
 -12  -5   7       88.16       90.13      5.66 o 
 -11  -5   7        7.09       15.98      4.44 o 
 -10  -5   7       93.73       91.17      6.63 o 
  -9  -5   7       86.94       80.59      8.59 o 
  -8  -5   7        0.23       -1.67      3.31 o 
  -7  -5   7        0.76        1.10      2.09 o 
  -6  -5   7      121.70      114.87      2.85 o 
  -5  -5   7       13.26       26.92      3.43 o 
  -4  -5   7      136.16      156.14      2.83 o 
  -3  -5   7       11.83        9.12      1.51 o 
  -2  -5   7      509.89      550.77      3.75 o 
  -1  -5   7      147.29      107.20     23.43 o 
   0  -5   7      273.35      258.36      8.04 o 
   1  -5   7      899.38      952.65     20.23 o 
   2  -5   7       65.52       45.74      5.30 o 
   3  -5   7      224.37      233.44      5.22 o 
   4  -5   7       83.62       69.92      8.91 o 
   5  -5   7       93.17       79.85     14.60 o 
   6  -5   7      373.56      378.13      5.91 o 
   7  -5   7        0.06        1.69      3.90 o 
   8  -5   7       17.08       25.85      3.66 o 
   9  -5   7       44.09       36.18      7.84 o 
  10  -5   7        3.16        3.01      8.08 o 
 -12  -4   7        0.03       17.94      9.02 o 
 -11  -4   7      119.28      144.54      5.37 o 
 -10  -4   7        3.62        2.44      3.82 o 
  -9  -4   7       53.90       41.90      3.78 o 
  -8  -4   7       13.35        7.32      2.56 o 
  -7  -4   7        0.01        3.57      2.31 o 
  -6  -4   7      238.57      217.18      6.95 o 
  -5  -4   7       90.12       77.14      3.91 o 
  -4  -4   7       43.24       51.14      4.21 o 
  -3  -4   7       14.84       11.29      1.64 o 
  -2  -4   7      658.09      691.26      8.43 o 
  -1  -4   7       82.42       67.12      2.27 o 
   0  -4   7      121.55      127.35      4.43 o 
   1  -4   7      219.98      211.39      5.48 o 
   2  -4   7      401.04      430.51      7.34 o 
   3  -4   7      280.17      271.00      8.83 o 
   4  -4   7       24.02       16.07      3.33 o 
   5  -4   7      204.31      181.02      4.56 o 
   6  -4   7       13.14       15.20      3.43 o 
   7  -4   7       77.71       71.95      4.03 o 
   8  -4   7       12.73        8.08      6.85 o 
   9  -4   7       36.56       45.09      7.60 o 
  10  -4   7        1.33       -6.68      7.94 o 
 -13  -3   7       36.11       58.69      9.61 o 
 -12  -3   7        3.61        7.46      7.96 o 
 -11  -3   7       88.35       78.55      8.62 o 
 -10  -3   7       13.04        9.54      6.33 o 
  -9  -3   7        9.86        6.27      2.70 o 
  -8  -3   7       35.60       35.43      4.85 o 
  -7  -3   7      931.88      976.97     39.95 o 
  -6  -3   7      726.68      743.81      8.30 o 
  -5  -3   7     1023.60     1017.94      9.25 o 
  -4  -3   7       23.91       27.45      3.20 o 
  -3  -3   7     1525.55     1179.72    206.45 o 
  -2  -3   7        6.16        5.09      2.57 o 
  -1  -3   7       10.69       12.46      2.93 o 
   0  -3   7      166.58      196.67      3.11 o 
   1  -3   7      309.50      337.05      5.90 o 
   2  -3   7      371.83      358.41      6.60 o 
   3  -3   7      994.06     1037.01     10.40 o 
   4  -3   7      182.04      180.72      5.98 o 
   5  -3   7      370.82      361.63      8.81 o 
   6  -3   7        0.03       -0.99      2.33 o 
   7  -3   7      106.43      104.16      7.79 o 
   8  -3   7       63.67       54.44      7.10 o 
   9  -3   7       33.73       33.45      7.46 o 
  10  -3   7        1.01       -7.17      7.77 o 
 -13  -2   7        5.19        3.53      8.47 o 
 -12  -2   7       14.26        2.12      7.64 o 
 -10  -2   7        8.57        2.69      4.28 o 
  -9  -2   7       47.30       39.60      3.13 o 
  -8  -2   7      282.87      298.89      6.45 o 
  -7  -2   7        8.38       11.50      2.62 o 
  -6  -2   7      834.99      867.02      8.90 o 
  -5  -2   7       50.67       59.43      3.65 o 
  -4  -2   7       33.57       34.62      3.35 o 
  -3  -2   7      146.76      154.74      4.23 o 
  -2  -2   7      183.40      200.04      4.35 o 
  -1  -2   7       39.46       38.83      3.16 o 
   0  -2   7      205.55      203.71      4.86 o 
   1  -2   7       21.43       32.66      1.99 o 
   2  -2   7       80.46       97.48      4.29 o 
   3  -2   7     1151.67     1205.59     10.73 o 
   4  -2   7      411.58      393.60      4.95 o 
   5  -2   7      275.27      270.05      6.10 o 
   6  -2   7       67.20       67.32      3.82 o 
   7  -2   7       75.27       83.40      7.69 o 
   8  -2   7       30.11       26.53      7.15 o 
   9  -2   7        0.10       -2.97      7.22 o 
  10  -2   7       33.63       15.44      7.41 o 
 -13  -1   7        0.07       -6.04      7.69 o 
 -11  -1   7        4.23       -2.59      4.54 o 
 -10  -1   7       29.32       17.97      4.68 o 
  -9  -1   7       46.83       42.70      5.12 o 
  -8  -1   7      574.74      535.20     15.22 o 
  -7  -1   7      175.14      165.83      6.41 o 
  -6  -1   7       10.26        7.24      3.50 o 
  -5  -1   7       27.42       14.02      3.33 o 
  -4  -1   7      179.05      164.93      4.43 o 
  -3  -1   7       48.82       51.36      3.30 o 
  -2  -1   7      522.60      531.86      6.63 o 
  -1  -1   7       30.73       25.88      2.97 o 
   0  -1   7        5.51        2.32      1.12 o 
   1  -1   7     1525.69     1513.24      9.64 o 
   2  -1   7      346.86      338.87      5.84 o 
   3  -1   7        6.07        9.30      5.09 o 
   4  -1   7      106.23      111.05      5.02 o 
   5  -1   7       16.25       13.77      3.96 o 
   6  -1   7      217.66      209.35      6.27 o 
   7  -1   7        0.88        1.44      4.21 o 
   8  -1   7       16.93       30.15      7.47 o 
   9  -1   7        0.00       -5.61      7.54 o 
 -12   0   7       76.84       65.24      5.83 o 
 -11   0   7      155.13      161.40      6.46 o 
 -10   0   7        0.18       -3.61      4.69 o 
  -9   0   7       73.63       67.27      5.42 o 
  -8   0   7      392.14      406.77      7.74 o 
  -7   0   7      436.89      443.10      7.45 o 
  -6   0   7       52.07       47.16      3.88 o 
  -5   0   7       40.23       38.29      3.58 o 
  -4   0   7      110.00       69.53      3.71 o 
  -3   0   7      328.22      313.17      5.50 o 
  -2   0   7     1526.37     1628.57     11.04 o 
  -1   0   7       85.12       88.47      2.13 o 
   0   0   7        0.68       -0.85      1.20 o 
   1   0   7     1679.63     1726.20     14.33 o 
   2   0   7      256.64      267.96      3.31 o 
   3   0   7      380.35      373.00     19.62 o 
   4   0   7      298.84      287.67      6.81 o 
   5   0   7      170.06      157.81      5.80 o 
   6   0   7       84.99       76.12      5.38 o 
   8   0   7       37.23       39.46     17.01 o 
   9   0   7       45.35       67.24      8.36 o 
 -13   1   7       22.86       20.06      5.95 o 
 -12   1   7       35.83       26.69      5.57 o 
 -11   1   7      147.38      158.25      6.85 o 
 -10   1   7       39.02       35.80      5.32 o 
  -9   1   7       33.02       37.27      5.24 o 
  -8   1   7       19.64       17.07      4.74 o 
  -7   1   7       27.61       20.69      4.71 o 
  -6   1   7       44.83       38.82      4.15 o 
  -5   1   7      238.16      250.63      5.64 o 
  -4   1   7      833.95      860.69      8.71 o 
  -3   1   7       40.67       50.98      3.55 o 
  -2   1   7        4.20        3.48      1.67 o 
  -1   1   7      471.43      462.98     25.76 o 
   0   1   7        2.17        2.36      1.89 o 
   1   1   7        0.78        0.61      2.02 o 
   2   1   7      439.72      495.00      7.54 o 
   3   1   7       83.06       77.74      5.26 o 
   4   1   7       78.14       72.29      5.35 o 
   5   1   7       37.09       27.99      4.70 o 
   6   1   7      184.23      186.83      6.57 o 
   7   1   7       13.46        8.07      4.82 o 
   8   1   7       17.27       11.09      4.71 o 
   9   1   7       92.92      152.15     10.05 o 
 -12   2   7        8.19       16.52      5.52 o 
 -11   2   7       31.70       34.51      5.65 o 
 -10   2   7       75.71       80.82      5.97 o 
  -9   2   7        0.11        1.77      4.72 o 
  -8   2   7       18.98       15.44      4.68 o 
  -7   2   7      149.93      135.75      5.96 o 
  -6   2   7       96.55       84.56      5.16 o 
  -5   2   7       13.96        3.43      3.59 o 
  -4   2   7      261.63      254.76      3.88 o 
  -3   2   7       22.38       22.89      2.36 o 
  -2   2   7      217.21      231.10      6.25 o 
  -1   2   7      319.03      300.46      4.12 o 
   0   2   7      723.50      734.38     13.56 o 
   1   2   7      140.45      157.51      4.21 o 
   2   2   7      367.67      381.07      5.52 o 
   3   2   7       89.13       89.64      5.54 o 
   4   2   7        1.78       -0.82      4.68 o 
   5   2   7        0.05       -4.70      4.70 o 
   6   2   7        0.74       -4.74      4.74 o 
   7   2   7      141.16      152.49      6.86 o 
   8   2   7        2.15       11.41      5.15 o 
 -12   3   7       28.19       41.56      6.30 o 
 -11   3   7       23.26       40.51      5.91 o 
 -10   3   7      296.92      293.58      8.20 o 
  -9   3   7        0.47       12.09      5.25 o 
  -8   3   7       41.47       36.16      5.05 o 
  -7   3   7       10.45       11.41      4.34 o 
  -6   3   7      133.28      141.28      5.84 o 
  -5   3   7      342.02      329.17      6.88 o 
  -4   3   7      373.33      373.90      4.62 o 
  -3   3   7      368.36      401.09     10.55 o 
  -2   3   7      159.10      156.03      3.44 o 
  -1   3   7       33.99       37.03      2.43 o 
   0   3   7      150.48      143.40      4.15 o 
   1   3   7        0.38       -1.54      3.45 o 
   2   3   7        7.30        4.78      3.69 o 
   3   3   7      624.16      674.21      9.81 o 
   4   3   7        0.38       -4.64      4.64 o 
   5   3   7       48.65       46.84      5.12 o 
   6   3   7       18.58       18.51      4.91 o 
   7   3   7       76.36       90.76      6.19 o 
   8   3   7       29.94       46.41      5.92 o 
 -11   4   7       21.04       36.86      6.37 o 
 -10   4   7       28.75       36.66      6.04 o 
  -9   4   7        3.07        6.52      5.50 o 
  -8   4   7        1.74        3.78      4.78 o 
  -7   4   7        0.16        1.31      4.31 o 
  -6   4   7       50.71       50.87      5.03 o 
  -5   4   7      272.66      269.99      6.93 o 
  -4   4   7      249.42      241.16      6.49 o 
  -3   4   7      344.67      356.12     13.77 o 
  -2   4   7      882.28      932.40     10.88 o 
  -1   4   7       33.56       35.70      3.41 o 
   0   4   7       46.31       27.32      3.53 o 
   1   4   7        1.23        3.70      3.56 o 
   2   4   7       52.40       65.68      4.26 o 
   3   4   7       13.02        2.49      5.04 o 
   4   4   7      110.57      109.26      6.46 o 
   5   4   7       15.81       24.33      5.27 o 
   6   4   7        0.82        6.07      5.33 o 
   7   4   7        7.80       22.51      5.43 o 
 -11   5   7       18.50       39.26      6.71 o 
 -10   5   7        2.01        9.54      5.53 o 
  -9   5   7       39.18       43.70      5.68 o 
  -8   5   7       82.04       84.58      5.87 o 
  -7   5   7        5.66        6.14      4.72 o 
  -6   5   7       13.80        5.64      4.65 o 
  -5   5   7        0.02       -4.95      4.95 o 
  -4   5   7      134.47      104.21      5.81 o 
  -3   5   7      196.18      173.71      4.08 o 
  -2   5   7       22.64       11.95      3.32 o 
  -1   5   7       19.17       15.13      3.37 o 
   0   5   7       11.60       12.11      4.42 o 
   1   5   7       18.48       29.30      3.96 o 
   2   5   7      144.06      122.37      6.55 o 
   3   5   7       72.28       69.15      6.15 o 
   4   5   7      110.94      126.52      6.83 o 
   5   5   7       46.05       54.93      6.08 o 
   6   5   7        3.68       26.82      5.38 o 
 -10   6   7       42.62       67.35      6.53 o 
  -9   6   7        3.53       12.93      5.29 o 
  -8   6   7       12.82       17.19      5.45 o 
  -7   6   7        8.49       12.78      5.08 o 
  -6   6   7       37.88       37.67      5.15 o 
  -5   6   7       28.78       28.69      4.87 o 
  -4   6   7      310.69      316.63      7.33 o 
  -3   6   7       51.77       50.23      6.63 o 
  -2   6   7        6.96        5.51      4.86 o 
  -1   6   7       86.01       91.95      4.41 o 
   0   6   7        0.04        3.35      4.88 o 
   1   6   7      146.55      153.63      6.92 o 
   2   6   7       13.12       17.90      5.24 o 
   3   6   7       25.18       37.32      5.84 o 
   4   6   7       10.27       16.93      5.56 o 
   5   6   7       28.75       38.44      6.05 o 
  -9   7   7        5.04       12.51      5.58 o 
  -8   7   7       18.60       30.59      5.67 o 
  -7   7   7       21.46       24.55      5.50 o 
  -6   7   7        8.45       11.75      4.70 o 
  -5   7   7        1.51        1.55      4.48 o 
  -4   7   7        5.24       -2.38      6.00 o 
  -3   7   7       83.02       88.03      7.25 o 
  -2   7   7        0.12        0.82      4.52 o 
  -1   7   7        0.24        4.22      3.52 o 
   0   7   7       41.85       45.37      3.99 o 
   1   7   7        0.02        0.06      3.57 o 
   2   7   7       37.64       42.56      5.22 o 
   3   7   7       21.45       17.51      4.86 o 
   4   7   7        2.81        6.86      5.05 o 
  -8   8   7        0.03       11.15      5.85 o 
  -7   8   7        0.59        7.56      5.35 o 
  -6   8   7        0.02       -0.08      5.06 o 
  -5   8   7       14.91       25.36      6.54 o 
  -4   8   7       59.06       37.11      6.85 o 
  -3   8   7       15.54       15.43      6.54 o 
  -2   8   7       72.97       87.17      7.45 o 
  -1   8   7        3.48        6.55      3.46 o 
   0   8   7        7.08        6.66      4.17 o 
   1   8   7        0.12       -0.81      4.51 o 
   2   8   7        0.81       -1.50      4.62 o 
  -5   9   7       30.42       36.62      7.24 o 
  -4   9   7       44.27       48.92      7.69 o 
  -3   9   7        3.45       -2.45      6.55 o 
  -2   9   7        0.11       11.61      6.68 o 
  -1   9   7        4.74       20.90      6.94 o 
  -3 -14   8        1.10       -3.35      5.60 o 
  -2 -14   8        5.36       -0.91      5.50 o 
  -1 -14   8       10.01       10.07      5.43 o 
   0 -14   8        2.57        5.12      5.55 o 
   1 -14   8        0.06        3.98      5.50 o 
   2 -14   8        8.22       11.63      3.85 o 
   3 -14   8       50.76       62.26      6.07 o 
  -5 -13   8        2.74       10.05      3.96 o 
  -4 -13   8       61.64       54.00      4.07 o 
  -3 -13   8        7.56        7.59      3.38 o 
  -2 -13   8        0.72       -3.81      5.00 o 
  -1 -13   8       22.18       18.83      5.16 o 
   0 -13   8        0.26        4.78      5.18 o 
   1 -13   8        5.77       15.82      3.74 o 
   2 -13   8       57.41       79.09      6.43 o 
   3 -13   8       85.02       90.55      6.82 o 
   4 -13   8        0.36       -0.52      5.48 o 
   5 -13   8        1.72       -2.50      5.41 o 
  -7 -12   8        2.44       -4.14      4.26 o 
  -6 -12   8       34.41       41.96      4.14 o 
  -5 -12   8       44.60       60.48      4.11 o 
  -4 -12   8        0.32        3.75      4.28 o 
  -3 -12   8       51.48       49.19      3.57 o 
  -2 -12   8        5.69        3.66      3.08 o 
  -1 -12   8       33.64       28.14      5.22 o 
   0 -12   8       87.73       82.62      8.47 o 
   1 -12   8      235.01      226.10      7.97 o 
   2 -12   8      229.44      254.36      8.23 o 
   3 -12   8        7.63       12.63      5.51 o 
   4 -12   8       40.05       44.00      6.07 o 
   5 -12   8       10.34       12.32      5.47 o 
   6 -12   8        9.71        0.81      5.44 o 
  -8 -11   8       48.97       63.16      6.07 o 
  -7 -11   8        2.28       -0.08      4.87 o 
  -6 -11   8        2.91        0.97      3.44 o 
  -5 -11   8      240.71      237.91      7.98 o 
  -4 -11   8       61.81       59.15      4.13 o 
  -3 -11   8       37.89       29.30      3.28 o 
  -2 -11   8       92.68       81.87      3.51 o 
  -1 -11   8       78.95       80.23      3.39 o 
   0 -11   8        6.99        7.13      3.35 o 
   1 -11   8       26.51       22.84      5.11 o 
   2 -11   8      200.16      205.55      7.20 o 
   3 -11   8      133.51      141.96      6.83 o 
   4 -11   8       76.28       83.36      6.15 o 
   5 -11   8       25.19       30.38      5.56 o 
   6 -11   8       19.40       19.97      5.35 o 
  -9 -10   8        0.20        2.01      5.02 o 
  -8 -10   8        1.25        9.51      4.84 o 
  -7 -10   8       56.24       57.07      5.45 o 
  -6 -10   8        9.85        9.52      4.17 o 
  -5 -10   8       58.31       59.85      3.81 o 
  -4 -10   8       25.05       24.18      3.98 o 
  -3 -10   8      116.61      105.08     11.28 o 
  -2 -10   8       48.74       46.85      4.02 o 
  -1 -10   8       52.62       65.74      3.83 o 
   0 -10   8      305.87      300.38      8.19 o 
   1 -10   8       44.72       34.42      5.08 o 
   2 -10   8      352.47      380.40      8.57 o 
   3 -10   8      392.89      399.27      9.15 o 
   4 -10   8       41.95       45.50      5.56 o 
   5 -10   8       48.20       49.92      5.78 o 
   6 -10   8       14.11       16.86      5.28 o 
   7 -10   8        3.13        9.10      4.99 o 
   8 -10   8       18.21       -1.61      5.74 o 
 -10  -9   8       64.02       59.33      6.22 o 
  -9  -9   8        4.18        9.77      4.97 o 
  -8  -9   8       17.16       17.09      5.04 o 
  -7  -9   8       32.34       36.10      4.79 o 
  -6  -9   8        0.40       -2.88      2.88 o 
  -5  -9   8        4.08        8.62      2.77 o 
  -4  -9   8       43.31       48.11      3.71 o 
  -3  -9   8        0.32       -1.64      2.89 o 
  -2  -9   8       30.15       28.61      4.95 o 
  -1  -9   8      579.10      589.66     13.65 o 
   0  -9   8        8.33        4.70      4.94 o 
   1  -9   8       23.49       12.40      5.14 o 
   2  -9   8      338.07      325.80      8.03 o 
   3  -9   8      350.68      349.84      8.48 o 
   4  -9   8       67.51       62.60      5.78 o 
   5  -9   8       57.75       62.49      5.85 o 
   6  -9   8       36.11       62.56      5.83 o 
   7  -9   8       21.34       26.12      5.00 o 
   8  -9   8        3.27       -0.77      5.07 o 
 -11  -8   8        0.26        0.60      5.64 o 
 -10  -8   8       22.62       25.07      5.47 o 
  -9  -8   8       52.77       47.78      5.39 o 
  -8  -8   8       35.77       35.91      4.73 o 
  -7  -8   8       16.96        4.89      4.02 o 
  -6  -8   8       32.79       27.96      4.43 o 
  -5  -8   8        1.48        0.91      2.10 o 
  -4  -8   8      554.62      546.40     10.21 o 
  -3  -8   8       26.90       21.48      2.93 o 
  -2  -8   8       69.96       72.42      4.99 o 
  -1  -8   8        0.01       -1.59      2.69 o 
   0  -8   8      261.63      258.45      7.18 o 
   1  -8   8      687.58      692.50     10.51 o 
   2  -8   8       82.39       62.52      5.58 o 
   3  -8   8       70.16       54.97      5.57 o 
   4  -8   8      119.61      122.73      4.23 o 
   5  -8   8        6.27        1.61      3.47 o 
   6  -8   8      170.54      194.87      8.75 o 
   7  -8   8      129.37      162.65     18.16 o 
   8  -8   8        0.46       -1.47      3.98 o 
 -11  -7   8        2.08       -3.12      4.22 o 
 -10  -7   8        7.10        1.83      6.04 o 
  -9  -7   8       19.73       11.28      3.93 o 
  -8  -7   8      116.08      118.55      4.51 o 
  -7  -7   8       25.82       19.56      3.95 o 
  -6  -7   8      169.01      149.94      3.62 o 
  -5  -7   8      151.75      156.22      4.17 o 
  -4  -7   8      254.69      262.78     10.62 o 
  -3  -7   8       70.13       65.44      2.81 o 
  -2  -7   8       23.31       26.28      3.24 o 
  -1  -7   8        1.30        1.57      4.18 o 
   0  -7   8      148.37      143.84      5.86 o 
   1  -7   8      153.61      154.33      6.04 o 
   2  -7   8        0.88        1.15      2.75 o 
   3  -7   8      298.86      306.05     12.46 o 
   4  -7   8      177.80      176.96      6.72 o 
   5  -7   8       18.38       13.58      3.68 o 
   6  -7   8       31.92       33.85      5.41 o 
   7  -7   8       93.78      103.23     10.14 o 
   8  -7   8        3.32        5.29      3.91 o 
   9  -7   8        9.25       -0.73      7.45 o 
 -12  -6   8        9.66        9.80      5.04 o 
 -11  -6   8       12.78       18.25      4.52 o 
 -10  -6   8       27.66       32.71      4.10 o 
  -9  -6   8        0.65       -1.30      3.54 o 
  -8  -6   8       26.72       36.08      3.57 o 
  -7  -6   8        9.59       16.04      2.41 o 
  -6  -6   8       14.21       13.08      2.21 o 
  -5  -6   8       10.30        7.19      2.77 o 
  -4  -6   8      156.06      165.76      8.30 o 
  -3  -6   8       40.31       29.15      2.38 o 
  -2  -6   8      559.27      592.76      5.82 o 
  -1  -6   8        0.61        0.05      3.73 o 
   0  -6   8       48.79       47.27      4.44 o 
   1  -6   8        5.02        2.26      2.59 o 
   2  -6   8        0.78       -0.24      2.84 o 
   3  -6   8       35.39       32.42      3.39 o 
   4  -6   8       59.05       53.62      9.57 o 
   5  -6   8      148.20      169.47      7.21 o 
   6  -6   8       92.71       87.90      4.35 o 
   7  -6   8       52.23       47.69      4.13 o 
   8  -6   8        3.11        5.34      4.62 o 
   9  -6   8        5.49        2.92      7.78 o 
 -12  -5   8       43.13       45.06      6.71 o 
 -11  -5   8       32.62       46.40      4.73 o 
 -10  -5   8       65.24       72.62      4.45 o 
  -9  -5   8       23.60       15.04      3.60 o 
  -8  -5   8       65.27       61.58      2.92 o 
  -7  -5   8      468.43      442.81     29.58 o 
  -6  -5   8       75.19       78.71      5.03 o 
  -5  -5   8      485.58      503.62      7.45 o 
  -4  -5   8      238.41      250.08      5.79 o 
  -3  -5   8       14.56       12.96      2.42 o 
  -2  -5   8      370.32      385.62      3.34 o 
  -1  -5   8       13.14       15.48      4.03 o 
   0  -5   8      474.07      462.32      7.60 o 
   1  -5   8      201.03      168.15      3.97 o 
   2  -5   8        0.17        1.01      2.96 o 
   3  -5   8      157.79      167.85      4.29 o 
   4  -5   8       20.64       11.93      3.76 o 
   5  -5   8      325.52      329.58      5.72 o 
   6  -5   8       16.88       15.50      7.43 o 
   7  -5   8        1.14        3.29      3.40 o 
   8  -5   8      171.06      171.64      8.97 o 
   9  -5   8        1.59        0.31      8.10 o 
 -12  -4   8        0.09        4.56      8.90 o 
 -11  -4   8        1.95        5.05      4.19 o 
 -10  -4   8       38.63       34.95      3.98 o 
  -9  -4   8       20.16       18.40      2.90 o 
  -8  -4   8       56.32       56.63      3.13 o 
  -7  -4   8      148.14      152.14      5.86 o 
  -6  -4   8       66.45       52.23      4.70 o 
  -5  -4   8        8.96       10.16      3.88 o 
  -4  -4   8      578.51      537.39      7.47 o 
  -3  -4   8      112.95      138.62      4.91 o 
  -2  -4   8      391.43      414.34      5.42 o 
  -1  -4   8       74.58       74.14      3.70 o 
   0  -4   8        1.31        1.83      3.55 o 
   1  -4   8      151.73      118.57      5.08 o 
   2  -4   8      291.82      308.87      6.90 o 
   3  -4   8      364.34      347.36      7.50 o 
   4  -4   8       70.44       72.20      8.30 o 
   5  -4   8        3.03       -3.47      3.47 o 
   6  -4   8        9.70        6.74      3.57 o 
   7  -4   8        0.97       -5.49      6.76 o 
   8  -4   8      136.14      126.67      8.51 o 
   9  -4   8       11.30        0.08      8.66 o 
 -12  -3   8       41.33       41.90      8.46 o 
 -11  -3   8       17.26       -6.59      7.99 o 
 -10  -3   8        6.69        4.57      3.19 o 
  -9  -3   8      182.95      193.11     10.11 o 
  -8  -3   8       73.50       77.36      9.75 o 
  -7  -3   8      642.67      674.97     39.67 o 
  -6  -3   8      136.07      149.45      5.35 o 
  -5  -3   8      307.30      306.52      6.33 o 
  -4  -3   8       24.57       30.37      3.75 o 
  -3  -3   8       53.11       49.11      3.81 o 
  -2  -3   8       62.49       54.94      3.79 o 
  -1  -3   8      163.40      148.03      4.77 o 
   0  -3   8      118.80      143.08      5.02 o 
   1  -3   8      536.82      553.47      7.88 o 
   2  -3   8      142.57      143.17      5.42 o 
   3  -3   8      390.32      406.92      7.92 o 
   4  -3   8       10.59        5.71      4.28 o 
   5  -3   8        7.78        6.01      2.60 o 
   6  -3   8      183.47      149.68     18.16 o 
   7  -3   8       78.61       72.87      7.86 o 
   8  -3   8       24.85       24.13      7.52 o 
   9  -3   8        1.33       -7.68      7.68 o 
 -11  -2   8        1.32        3.44      4.34 o 
 -10  -2   8      133.64      151.42      5.89 o 
  -9  -2   8      150.87      155.58      5.87 o 
  -8  -2   8      745.81      735.09     19.00 o 
  -7  -2   8      145.97      141.38      5.70 o 
  -6  -2   8      897.52      922.31      9.76 o 
  -5  -2   8        1.40       -0.01      3.62 o 
  -4  -2   8      243.03      267.33      5.77 o 
  -3  -2   8      257.37      250.73      5.42 o 
  -2  -2   8      133.15      145.42      4.55 o 
  -1  -2   8       19.28       38.21      3.61 o 
   0  -2   8      120.92      113.83      4.83 o 
   1  -2   8     1057.74     1053.22     10.35 o 
   2  -2   8       22.02       18.23      4.08 o 
   3  -2   8      128.38      135.14      5.54 o 
   4  -2   8      474.91      464.26      7.02 o 
   5  -2   8       62.72       61.62      4.84 o 
   6  -2   8       68.05       63.46      5.48 o 
   7  -2   8        0.06        1.58      4.00 o 
   8  -2   8       19.50       10.88      7.78 o 
   9  -2   8        9.37        1.65      7.94 o 
 -12  -1   8       26.78       14.72      5.07 o 
 -11  -1   8       28.77       19.17      5.09 o 
 -10  -1   8      211.28      181.05      6.54 o 
  -9  -1   8      264.77      260.68      6.91 o 
  -8  -1   8      147.91      165.04      6.35 o 
  -7  -1   8      155.41      168.69      5.99 o 
  -6  -1   8      125.07      116.38      5.32 o 
  -5  -1   8      254.69      259.81      5.87 o 
  -4  -1   8      381.53      374.58      6.50 o 
  -3  -1   8       90.34       91.11      4.24 o 
  -2  -1   8      300.43      304.60      5.70 o 
  -1  -1   8     1355.77     1308.74     10.84 o 
   0  -1   8       49.65       47.26      4.15 o 
   1  -1   8       99.91      122.48      4.97 o 
   2  -1   8     1736.02     1790.06     12.77 o 
   3  -1   8      171.08      150.67      3.88 o 
   4  -1   8       51.62       53.64      5.01 o 
   5  -1   8      107.80      115.81      5.63 o 
   6  -1   8        9.31       11.30      4.87 o 
   7  -1   8       16.59        4.68      4.52 o 
   8  -1   8       28.98       40.15      8.18 o 
   9  -1   8       86.86      106.28      9.08 o 
 -12   0   8        3.60       -5.18      5.18 o 
 -11   0   8       44.65       36.38      5.51 o 
 -10   0   8        7.65       -5.02      5.02 o 
  -9   0   8       11.00        3.14      4.75 o 
  -8   0   8      272.22      275.14      7.05 o 
  -7   0   8      853.12      859.57     10.30 o 
  -6   0   8       25.37       18.62      4.49 o 
  -5   0   8      392.36      388.09      6.88 o 
  -4   0   8       19.40       22.84      3.56 o 
  -3   0   8        0.09       -1.91      3.25 o 
  -2   0   8       48.13       56.78      3.81 o 
  -1   0   8      329.24      330.06      5.73 o 
   0   0   8      384.81      348.90      4.49 o 
   1   0   8       87.06       98.74      3.70 o 
   2   0   8       99.19       87.38      6.97 o 
   3   0   8       83.84       78.14      5.54 o 
   4   0   8       23.11       20.51      4.92 o 
   5   0   8       33.56       28.50      5.08 o 
   6   0   8       40.61       30.39      5.17 o 
   8   0   8       66.62       81.70     28.01 o 
   9   0   8        7.51       23.91      8.24 o 
 -11   1   8        6.65       -0.48      5.24 o 
 -10   1   8       80.89       66.80      5.89 o 
  -9   1   8       25.93       13.15      4.94 o 
  -8   1   8      154.23      152.99      6.04 o 
  -7   1   8      342.89      339.63      7.60 o 
  -6   1   8      378.66      341.81      7.33 o 
  -5   1   8       29.08       25.88      4.06 o 
  -4   1   8      222.89      218.31      5.59 o 
  -3   1   8        0.34        0.00      3.15 o 
  -2   1   8        0.55        0.33      1.50 o 
  -1   1   8        0.05        1.37      3.07 o 
   0   1   8      631.31      667.50      7.93 o 
   1   1   8      605.60      664.29      6.47 o 
   2   1   8      116.33      128.88      6.16 o 
   3   1   8      324.23      329.78      7.76 o 
   4   1   8       76.02       74.32      5.44 o 
   5   1   8        0.96       -3.33      4.73 o 
   6   1   8      114.46       90.35      5.95 o 
   7   1   8       39.17       18.52      5.22 o 
   8   1   8        5.44        4.08      5.28 o 
 -12   2   8        3.29       -2.65      5.86 o 
 -11   2   8        3.71       -0.53      5.46 o 
 -10   2   8       17.56        3.02      5.57 o 
  -9   2   8       16.61       11.32      5.19 o 
  -8   2   8       46.35       36.33      5.03 o 
  -7   2   8       48.78       50.24      4.99 o 
  -6   2   8      137.10      148.67      5.96 o 
  -5   2   8      138.47      121.21      5.55 o 
  -4   2   8      593.06      637.15     19.13 o 
  -3   2   8       50.65       41.05      7.52 o 
  -2   2   8       22.90       22.08      6.34 o 
  -1   2   8      405.74      405.27      4.23 o 
   0   2   8       63.59       64.76      2.81 o 
   1   2   8      881.29      915.50      7.80 o 
   2   2   8      135.26      152.10      4.63 o 
   3   2   8        3.81        6.02      4.54 o 
   4   2   8        1.03       -4.68      4.68 o 
   5   2   8        6.76        3.40      5.09 o 
   6   2   8       30.22       17.87      5.44 o 
   7   2   8       36.20       24.68      5.32 o 
   8   2   8       10.29       30.71      5.68 o 
 -11   3   8       11.18        7.23      5.84 o 
 -10   3   8        0.72       -0.88      5.40 o 
  -9   3   8      155.95      143.89      6.96 o 
  -8   3   8        7.28        0.11      4.88 o 
  -7   3   8        3.25       -2.00      4.51 o 
  -6   3   8       71.16       57.72      5.11 o 
  -5   3   8      232.91      222.92      6.50 o 
  -4   3   8       83.30       67.31      3.28 o 
  -3   3   8      153.99      175.01      3.96 o 
  -2   3   8      141.89      153.71      5.11 o 
  -1   3   8      281.66      290.55      8.81 o 
   0   3   8        0.04       -0.64      3.42 o 
   1   3   8       73.18       65.18      4.23 o 
   2   3   8      228.82      235.93      5.47 o 
   3   3   8       52.84       29.59      5.49 o 
   4   3   8       14.13        1.51      5.44 o 
   5   3   8       12.05        8.38      5.28 o 
   6   3   8        3.85        1.76      5.37 o 
   7   3   8        0.01        3.58      5.29 o 
 -11   4   8       37.82       37.90      6.54 o 
 -10   4   8        1.74        8.79      5.44 o 
  -9   4   8       10.72        0.93      5.18 o 
  -8   4   8       20.17       21.47      5.08 o 
  -7   4   8        6.78       -0.31      4.66 o 
  -6   4   8       33.48       17.04      4.85 o 
  -5   4   8      431.64      404.22      8.18 o 
  -4   4   8        0.13       -4.77      4.77 o 
  -3   4   8      105.45      103.52      3.52 o 
  -2   4   8        2.83        4.36      2.45 o 
  -1   4   8        0.03       -3.52      3.52 o 
   0   4   8      110.88      100.37      8.34 o 
   1   4   8        0.13       -0.21      3.76 o 
   2   4   8      250.18      255.82     10.49 o 
   3   4   8       31.23       31.82      5.73 o 
   5   4   8       30.00       35.85      6.16 o 
   6   4   8        0.00        6.39      5.19 o 
 -10   5   8       13.60       15.81      5.54 o 
  -9   5   8        5.15       -0.22      5.25 o 
  -8   5   8        4.29       -5.18      5.18 o 
  -7   5   8       90.95       85.87      5.81 o 
  -6   5   8       96.61       76.94      5.74 o 
  -5   5   8       33.53       23.47      4.76 o 
  -4   5   8        1.18       -4.69      4.69 o 
  -3   5   8       37.18       35.41      3.71 o 
  -2   5   8       31.19       27.67      4.49 o 
  -1   5   8      167.64      165.40      4.82 o 
   0   5   8       91.63       97.99      4.65 o 
   1   5   8      190.57      184.32     10.21 o 
   2   5   8        1.15       -5.23      5.23 o 
   3   5   8       18.62       18.91      5.41 o 
   4   5   8       10.55       10.66      5.33 o 
   5   5   8       14.89       29.57      5.85 o 
  -9   6   8        0.17       -4.04      5.23 o 
  -8   6   8        0.25       -4.98      4.98 o 
  -7   6   8        7.65        5.61      5.04 o 
  -6   6   8        2.63       -3.73      4.68 o 
  -5   6   8        1.30       -3.65      4.47 o 
  -4   6   8        0.12        4.04      8.09 o 
  -3   6   8        2.95        2.30      5.98 o 
  -2   6   8        4.84       -1.52      3.34 o 
  -1   6   8       38.30       38.24      4.00 o 
   0   6   8      109.51      145.70      7.99 o 
   1   6   8       58.23       67.33      4.45 o 
   2   6   8       24.97       21.91      5.40 o 
   3   6   8       24.13       27.96      5.35 o 
   4   6   8        1.94        3.93      5.28 o 
  -8   7   8       37.21       34.94      5.99 o 
  -7   7   8        0.25       -1.95      5.11 o 
  -6   7   8       12.16        3.84      5.15 o 
  -5   7   8       10.38       21.00      6.48 o 
  -4   7   8        5.82       -0.75      6.33 o 
  -3   7   8       20.43       12.88      6.45 o 
  -2   7   8       39.76       55.47      6.97 o 
  -1   7   8        8.51       14.68      3.77 o 
   0   7   8       23.83       19.85      3.93 o 
   1   7   8        0.05        2.22      9.71 o 
   2   7   8        0.13        7.94      5.43 o 
  -6   8   8       39.66       65.90      7.84 o 
  -5   8   8        1.55       -6.54      6.54 o 
  -4   8   8       25.80       14.64      6.63 o 
  -3   8   8       19.04       20.33      7.07 o 
  -2   8   8       10.10       19.99      6.76 o 
  -1   8   8        2.11       13.65      9.58 o 
   0   8   8        0.54       -1.68      3.68 o 
  -3 -14   9        4.90       -1.44      5.63 o 
  -2 -14   9        0.57       -5.53      5.53 o 
  -1 -14   9        6.15        3.83      5.43 o 
   0 -14   9       37.04       35.57      6.01 o 
   1 -14   9        4.30       11.33      3.88 o 
   2 -14   9        8.75       10.03      4.09 o 
  -5 -13   9       87.70      101.55     11.02 o 
  -4 -13   9        2.71        0.54      6.42 o 
  -3 -13   9       21.53       15.99      6.90 o 
  -2 -13   9       56.58       53.78      5.79 o 
  -1 -13   9        0.34       -1.78      5.25 o 
   0 -13   9        0.57       -2.19      6.04 o 
   1 -13   9       49.78       53.66      4.24 o 
   2 -13   9        0.41       10.16      5.63 o 
   3 -13   9        0.11        5.39      5.64 o 
   4 -13   9       23.64       25.63      6.12 o 
  -7 -12   9       10.28        6.82      4.30 o 
  -6 -12   9       27.23       20.22      3.86 o 
  -5 -12   9      153.01      138.13      5.18 o 
  -4 -12   9        0.42        1.96      4.92 o 
  -3 -12   9       24.49       18.79      3.43 o 
  -2 -12   9      101.57      100.80      5.48 o 
  -1 -12   9       55.74       57.69      5.07 o 
   0 -12   9       17.12       10.88     10.14 o 
   1 -12   9      257.32      234.99      8.26 o 
   2 -12   9       33.32       35.71      6.17 o 
   3 -12   9        1.14        2.17      5.65 o 
   4 -12   9       27.29       27.18      5.92 o 
   5 -12   9        0.27        7.49      5.71 o 
   6 -12   9       49.37       41.17      6.07 o 
  -8 -11   9       45.06       55.92      6.07 o 
  -7 -11   9       16.45        8.30      4.01 o 
  -6 -11   9        6.85        1.57      3.43 o 
  -5 -11   9       24.42       18.11      4.39 o 
  -4 -11   9       11.12       16.73      3.19 o 
  -3 -11   9       54.35       50.72      3.47 o 
  -2 -11   9        0.09       -0.67      2.49 o 
  -1 -11   9       32.78       30.63      6.92 o 
   0 -11   9      114.90      112.97      4.31 o 
   1 -11   9       10.45        8.57      5.49 o 
   2 -11   9       86.89       96.57      6.73 o 
   3 -11   9       44.28       57.88      6.14 o 
   4 -11   9        7.91        9.09      5.40 o 
   5 -11   9        0.94        2.45      5.21 o 
   6 -11   9       64.99       86.11      6.47 o 
   7 -11   9       10.27        7.65      4.97 o 
  -9 -10   9        3.15        5.41      5.35 o 
  -8 -10   9        0.97       -2.39      4.83 o 
  -7 -10   9        2.87       -1.25      4.67 o 
  -6 -10   9       94.36       81.15      3.78 o 
  -5 -10   9        3.56        4.44      2.86 o 
  -4 -10   9       73.87       85.72      3.46 o 
  -3 -10   9      222.62      224.01      6.22 o 
  -2 -10   9      119.58      115.67      4.03 o 
  -1 -10   9      931.28      948.58     22.27 o 
   0 -10   9      117.98      123.64      6.84 o 
   1 -10   9        1.97       -2.80      5.60 o 
   2 -10   9       55.11       50.61      6.11 o 
   3 -10   9        0.92       -4.70      5.03 o 
   4 -10   9      159.52      154.24      7.12 o 
   5 -10   9       13.59       10.55      5.30 o 
   6 -10   9        3.98       19.15      5.33 o 
   7 -10   9       30.31       51.06      5.89 o 
 -10  -9   9       23.39       51.94      5.98 o 
  -9  -9   9       13.79        6.27      5.27 o 
  -8  -9   9        1.09       -2.24      4.67 o 
  -7  -9   9        0.17       -4.19      4.19 o 
  -6  -9   9       22.95       29.65      4.35 o 
  -5  -9   9        6.40        6.72      3.54 o 
  -4  -9   9      238.50      253.33      6.48 o 
  -3  -9   9       26.16       26.10      3.06 o 
  -2  -9   9        8.67        7.49      3.46 o 
  -1  -9   9       21.50       25.07      4.45 o 
   0  -9   9      268.79      249.37      7.71 o 
   1  -9   9       42.43       41.13      5.82 o 
   2  -9   9        0.57       -1.62      5.32 o 
   3  -9   9        3.38       -5.27      5.27 o 
   4  -9   9      142.33      133.26      6.65 o 
   5  -9   9        3.37       -4.62      5.24 o 
   6  -9   9       15.72       14.89      3.91 o 
   7  -9   9       49.05       68.47     13.69 o 
   8  -9   9        0.58        3.27      5.70 o 
 -11  -8   9        1.50       16.35      5.55 o 
 -10  -8   9        2.93        5.72      5.01 o 
  -9  -8   9       16.11       13.46      5.22 o 
  -8  -8   9        7.59        2.13      4.40 o 
  -7  -8   9       40.04       37.72      4.50 o 
  -6  -8   9        0.22        3.72      3.83 o 
  -5  -8   9      277.09      322.48     12.19 o 
  -4  -8   9        0.50       -0.36      4.06 o 
  -3  -8   9      296.96      290.48      5.26 o 
  -2  -8   9      868.90      900.02     25.89 o 
  -1  -8   9      199.95      168.88      6.61 o 
   0  -8   9      244.90      245.14      7.48 o 
   1  -8   9       21.04       22.76      5.07 o 
   2  -8   9       15.33        4.87      5.09 o 
   3  -8   9        0.76       -1.91      4.99 o 
   4  -8   9       31.09       14.91      4.98 o 
   5  -8   9       15.31       14.55      3.84 o 
   6  -8   9        9.55        7.37      3.88 o 
   7  -8   9        8.35        9.54      9.93 o 
   8  -8   9       66.95       85.86     12.02 o 
 -11  -7   9       13.54       22.46      8.90 o 
 -10  -7   9        1.13       -1.60      4.19 o 
  -9  -7   9       47.04       41.01      5.19 o 
  -8  -7   9      127.09       98.87      5.47 o 
  -7  -7   9        8.55        4.78      3.79 o 
  -6  -7   9        0.27        1.19      4.92 o 
  -5  -7   9      102.77      106.39      5.36 o 
  -4  -7   9      288.95      300.20      7.02 o 
  -3  -7   9        8.10        1.52      4.66 o 
  -2  -7   9      273.22      266.96     13.89 o 
  -1  -7   9      503.64      522.60      9.11 o 
   0  -7   9      127.36      129.12      5.96 o 
   1  -7   9       21.26       25.15      4.93 o 
   2  -7   9        6.94        2.81      4.59 o 
   3  -7   9       13.49       12.16      3.45 o 
   4  -7   9        2.04       -3.29      5.27 o 
   5  -7   9      114.88       98.09      4.59 o 
   6  -7   9       17.21       11.33      4.03 o 
   7  -7   9        3.64       10.62      4.30 o 
   8  -7   9       87.92      106.91      8.68 o 
   9  -7   9       17.93        6.88      7.99 o 
 -11  -6   9       12.38       41.00      9.71 o 
 -10  -6   9        0.73        0.73      5.87 o 
  -9  -6   9        7.25        8.72      3.79 o 
  -8  -6   9      157.32      165.72      7.42 o 
  -7  -6   9       84.75       91.28      3.08 o 
  -6  -6   9       77.83       63.84      4.65 o 
  -5  -6   9       31.36       27.09      4.34 o 
  -4  -6   9      779.68      801.31     10.00 o 
  -3  -6   9       22.39       16.09      4.60 o 
  -2  -6   9      371.58      395.90      7.98 o 
  -1  -6   9       93.68       79.28      4.95 o 
   0  -6   9        2.64        1.40      4.26 o 
   1  -6   9       65.11       52.60      5.06 o 
   2  -6   9       27.03       25.26      3.25 o 
   3  -6   9      272.08      274.70      8.97 o 
   4  -6   9        3.02       -3.37      3.59 o 
   5  -6   9       20.31       14.47      3.70 o 
   6  -6   9       75.22       72.38      4.32 o 
   7  -6   9       55.32       52.26      4.22 o 
   8  -6   9        2.28        1.30      7.61 o 
   9  -6   9       17.20       22.00      8.52 o 
 -12  -5   9        0.90        9.61      9.11 o 
 -11  -5   9        4.57        9.37      4.27 o 
 -10  -5   9        1.13        0.27      3.87 o 
  -9  -5   9        7.90        3.11      2.68 o 
  -8  -5   9      313.64      293.20      8.77 o 
  -7  -5   9        0.71       10.14      5.25 o 
  -6  -5   9      163.16      156.22      5.44 o 
  -5  -5   9      396.98      404.59      7.69 o 
  -4  -5   9     1289.61     1306.17     11.93 o 
  -3  -5   9      581.21      570.94      5.72 o 
  -2  -5   9      177.98      173.56      3.64 o 
  -1  -5   9      129.85      138.76      5.84 o 
   0  -5   9      828.67      818.54     10.08 o 
   1  -5   9      112.72      109.95      5.49 o 
   2  -5   9      185.98      169.70     12.70 o 
   3  -5   9      141.98      125.89      6.34 o 
   4  -5   9      126.02      113.83      6.39 o 
   5  -5   9        4.12       -1.10      3.58 o 
   6  -5   9        5.00        0.93      3.44 o 
   7  -5   9       11.71       -0.23      6.76 o 
   8  -5   9        0.23        0.62      7.54 o 
   9  -5   9        7.45       10.07      8.06 o 
 -12  -4   9        7.61       -3.49      8.38 o 
 -11  -4   9       36.72       26.56      7.90 o 
 -10  -4   9        2.76       -1.88      3.08 o 
  -9  -4   9        4.62        1.65      2.93 o 
  -8  -4   9       23.94       22.52      3.73 o 
  -7  -4   9     1124.93     1034.65     11.34 o 
  -6  -4   9       82.77       91.06      5.53 o 
  -5  -4   9       44.07       29.12      4.41 o 
  -4  -4   9        0.00       -2.02      4.32 o 
  -3  -4   9     1775.22     1844.32     13.78 o 
  -2  -4   9        3.10        1.88      3.95 o 
  -1  -4   9      367.43      370.48      7.41 o 
   0  -4   9      673.95      714.70      9.70 o 
   1  -4   9       10.83        8.97      4.05 o 
   2  -4   9       15.42        7.51      4.32 o 
   3  -4   9        9.70        8.77      4.62 o 
   4  -4   9      177.02      149.23      6.19 o 
   5  -4   9      270.39      274.38     16.33 o 
   6  -4   9        5.85        3.20      3.40 o 
   7  -4   9      138.95      143.73      8.90 o 
   8  -4   9       31.31       19.74      7.83 o 
   9  -4   9        0.40       -2.10      7.75 o 
 -12  -3   9       22.95        4.29      8.46 o 
 -11  -3   9       51.01       53.94      5.32 o 
 -10  -3   9        3.97        4.35      4.35 o 
  -9  -3   9       18.70       14.48      3.07 o 
  -8  -3   9       56.38       53.70      9.30 o 
  -7  -3   9      303.65      264.29      7.17 o 
  -6  -3   9      195.01      186.35      6.27 o 
  -5  -3   9       23.94       15.09      4.51 o 
  -4  -3   9       49.31       46.15      4.52 o 
  -3  -3   9       49.56       55.03      4.35 o 
  -2  -3   9      192.45      195.38      5.80 o 
  -1  -3   9       33.52       15.77      4.38 o 
   0  -3   9     1299.39     1403.92     12.53 o 
   1  -3   9      337.92      339.68      7.31 o 
   2  -3   9     1067.93     1114.99     11.93 o 
   3  -3   9      244.47      232.32      6.85 o 
   4  -3   9      219.84      171.17      6.83 o 
   5  -3   9      373.09      365.82      8.41 o 
   6  -3   9        9.96        8.55      5.04 o 
   7  -3   9       34.92       23.41      8.20 o 
   8  -3   9       21.54       15.00      8.00 o 
   9  -3   9        9.95       -1.19      7.97 o 
 -11  -2   9        2.83       18.47      4.77 o 
 -10  -2   9       26.13       34.63      4.78 o 
  -9  -2   9        4.52       10.48      4.64 o 
  -8  -2   9       33.30       40.62      7.89 o 
  -7  -2   9        5.82        0.81      4.65 o 
  -6  -2   9      233.66      242.40      6.68 o 
  -5  -2   9      356.52      361.54      7.50 o 
  -4  -2   9       90.75       75.58      4.63 o 
  -3  -2   9       66.24       60.20      4.26 o 
  -2  -2   9      475.24      423.81      7.52 o 
  -1  -2   9       29.29       24.08      4.46 o 
   0  -2   9      286.42      309.83      6.93 o 
   1  -2   9      357.57      369.03      7.44 o 
   2  -2   9      169.29      140.00      5.74 o 
   3  -2   9       28.96       16.96      4.47 o 
   4  -2   9        3.15        2.49      4.48 o 
   5  -2   9      166.07      154.06      6.37 o 
   6  -2   9      264.35      251.63      7.38 o 
   7  -2   9       11.61       14.37      4.06 o 
   8  -2   9       21.34       38.68      9.00 o 
 -12  -1   9        4.87       20.34      5.18 o 
 -11  -1   9       34.41       58.71      5.40 o 
 -10  -1   9        6.82        6.09      4.64 o 
  -9  -1   9       59.10       58.31      5.31 o 
  -8  -1   9      164.27      174.63      6.61 o 
  -7  -1   9       33.23       44.98      5.18 o 
  -6  -1   9       17.49       22.23      5.05 o 
  -5  -1   9       65.53       64.26      4.81 o 
  -4  -1   9      196.27      218.62      5.83 o 
  -3  -1   9       11.62       12.36      3.85 o 
  -2  -1   9      334.86      329.48      6.37 o 
  -1  -1   9      368.93      374.94      7.29 o 
   0  -1   9       68.37       61.53      4.90 o 
   1  -1   9      346.00      344.24      7.38 o 
   2  -1   9      394.84      429.17     24.48 o 
   3  -1   9      618.21      596.60      9.52 o 
   4  -1   9      139.40      150.75      6.39 o 
   5  -1   9        1.56        3.50      5.08 o 
   6  -1   9      149.58      148.01      6.59 o 
   7  -1   9        7.09       -4.74      4.74 o 
   8  -1   9        3.85       24.21      8.66 o 
 -12   0   9       24.18       11.32      5.74 o 
 -10   0   9        0.05       -5.08      5.08 o 
  -9   0   9       26.98       21.56      5.09 o 
  -8   0   9        0.62        4.40      4.91 o 
  -7   0   9      108.94      120.97      6.27 o 
  -6   0   9      560.40      530.28      8.92 o 
  -5   0   9        7.98        8.26      4.05 o 
  -4   0   9      138.66      138.90      5.26 o 
  -3   0   9       85.21       84.44      4.55 o 
  -2   0   9       22.28       20.53      3.77 o 
  -1   0   9        0.04       -0.45      3.92 o 
   0   0   9       48.39       45.82      3.45 o 
   1   0   9        8.05        6.95      3.32 o 
   2   0   9      448.06      452.41      8.84 o 
   3   0   9        4.29       -4.05      4.77 o 
   4   0   9      133.87      154.45      6.68 o 
   5   0   9       23.64       28.33      5.08 o 
   6   0   9       12.47        8.17      4.72 o 
   7   0   9       29.34        7.40      4.92 o 
   8   0   9       23.93        2.47      4.90 o 
 -12   1   9       36.86       22.63      6.11 o 
 -10   1   9       38.75       32.45      5.81 o 
  -8   1   9       33.84       22.31      5.13 o 
  -7   1   9       54.94       44.25      5.47 o 
  -6   1   9       29.93       22.43      5.05 o 
  -5   1   9       23.37       16.39      4.23 o 
  -4   1   9      110.93      114.57      4.99 o 
  -3   1   9        3.56        3.65      3.78 o 
  -2   1   9       99.06       86.58      3.46 o 
  -1   1   9       26.32       25.17      2.57 o 
   0   1   9      291.31      303.08      4.22 o 
   1   1   9       56.33       68.58      5.75 o 
   2   1   9        3.09        0.24      4.93 o 
   3   1   9        7.36       14.06      5.16 o 
   4   1   9       47.44       47.36      5.52 o 
   5   1   9        1.83       -5.34      5.34 o 
   7   1   9       45.69       20.29      5.59 o 
  -9   2   9       16.76        1.82      5.67 o 
  -8   2   9       63.97       54.46      5.62 o 
  -7   2   9      152.16      134.01      6.04 o 
  -6   2   9      157.95      143.60      6.07 o 
  -5   2   9      118.03      116.99      5.52 o 
  -4   2   9        0.16       -1.88      4.45 o 
  -3   2   9        9.99        6.73      2.82 o 
  -2   2   9      136.96      131.81      4.82 o 
  -1   2   9      152.66      137.83      5.58 o 
   0   2   9       15.09       10.47      3.85 o 
   1   2   9       11.58       15.07      4.08 o 
   2   2   9        0.07        0.27      5.23 o 
   3   2   9        1.28       -0.58      4.99 o 
   4   2   9        1.47       -4.97      4.97 o 
   5   2   9       39.91       28.25      5.55 o 
   6   2   9        1.32       -5.48      5.48 o 
   7   2   9        1.46       -0.64      4.76 o 
 -11   3   9       27.38       12.00      6.41 o 
 -10   3   9        0.31       -5.35      5.35 o 
  -9   3   9        1.33       -3.53      5.14 o 
  -8   3   9        0.00       -4.97      5.03 o 
  -7   3   9        1.46        0.21      4.82 o 
  -6   3   9      169.42      167.05      6.33 o 
  -5   3   9      181.63      209.37      6.64 o 
  -4   3   9       91.19       83.80      7.01 o 
  -3   3   9       25.59       20.04      3.03 o 
  -2   3   9      144.52      151.68      5.97 o 
  -1   3   9      231.94      252.24      5.59 o 
   0   3   9      694.00      722.54      7.80 o 
   1   3   9      104.16      118.67      7.32 o 
   2   3   9       32.08       23.47      5.18 o 
   4   3   9       48.74       45.20      6.11 o 
   5   3   9        3.46       -5.56      5.56 o 
   6   3   9        5.76        1.28      5.46 o 
 -10   4   9       27.75       15.75      5.70 o 
  -9   4   9        4.02       -0.51      5.04 o 
  -8   4   9       78.38       69.70      5.97 o 
  -7   4   9        9.90        6.13      4.90 o 
  -6   4   9        7.14        1.12      4.76 o 
  -5   4   9        6.12        9.14      4.76 o 
  -4   4   9       14.15       15.79      4.50 o 
  -3   4   9      266.05      247.68     14.55 o 
  -2   4   9       42.96       37.31      3.81 o 
  -1   4   9        8.58        5.27      3.90 o 
   0   4   9        0.90       -1.43      3.73 o 
   1   4   9       12.15       11.14     12.64 o 
   3   4   9       18.47        8.63      5.28 o 
   4   4   9       35.78       33.71      6.18 o 
   5   4   9       12.76       17.19      5.66 o 
  -9   5   9        1.70       -5.42      5.42 o 
  -8   5   9        1.26       -3.87      5.15 o 
  -7   5   9        5.26       -2.00      5.09 o 
  -6   5   9        9.60        7.44      5.00 o 
  -5   5   9        7.25        5.25      4.46 o 
  -4   5   9       34.72       34.88      5.00 o 
  -3   5   9       47.90       51.74      6.58 o 
  -2   5   9       70.15       66.25      3.98 o 
  -1   5   9       21.25       22.47      3.78 o 
   0   5   9       10.43       11.67      8.11 o 
   1   5   9       15.23       24.46     10.26 o 
   2   5   9        2.04       -4.74      5.26 o 
   3   5   9       20.25       15.47      5.81 o 
   4   5   9        6.12       11.66      5.78 o 
  -8   6   9        9.16        0.85      5.77 o 
  -7   6   9        0.02       -4.95      5.29 o 
  -6   6   9       37.51       41.22      5.60 o 
  -5   6   9        1.55        1.71      4.72 o 
  -4   6   9       20.01       21.16      6.39 o 
  -3   6   9      103.91      123.97      7.78 o 
  -2   6   9        4.79       -0.89      3.51 o 
  -1   6   9        0.61       -3.59      3.59 o 
   0   6   9       40.79       54.52     10.69 o 
   1   6   9        0.31        2.79      3.84 o 
   2   6   9       23.57       21.79      5.47 o 
  -5   7   9       40.16       58.12      7.26 o 
  -4   7   9        6.77       -4.04      6.32 o 
  -3   7   9       27.09       24.03      6.38 o 
  -2   7   9       23.38       21.53      6.82 o 
  -1   7   9        0.20       15.71      3.93 o 
   0   7   9       19.17       29.76      8.07 o 
  -2 -14  10        0.47       -5.44      5.44 o 
  -1 -14  10       29.49       28.00      5.40 o 
   0 -14  10        1.37        5.20      5.85 o 
   1 -14  10       50.06       53.05      4.47 o 
  -5 -13  10        0.88        2.01      6.43 o 
  -4 -13  10       17.08        3.65      5.04 o 
  -3 -13  10        1.05       -3.49      3.49 o 
  -2 -13  10       19.99       19.44      8.74 o 
  -1 -13  10       98.24      102.29      9.08 o 
   0 -13  10        0.33       -2.14      6.62 o 
   1 -13  10        0.47       -3.96      5.04 o 
   2 -13  10      201.99      230.76      8.60 o 
   3 -13  10        1.36        7.60      5.76 o 
   4 -13  10        2.38        7.26      5.98 o 
  -7 -12  10       27.64       34.02      6.01 o 
  -6 -12  10       14.62       16.66      5.30 o 
  -5 -12  10       99.59       82.96      5.92 o 
  -4 -12  10        5.36        2.91      5.65 o 
  -3 -12  10       75.78       74.47      5.34 o 
  -2 -12  10       65.08       61.45      3.89 o 
  -1 -12  10       14.58        9.49      6.51 o 
   0 -12  10       72.36       72.78     13.49 o 
   1 -12  10      102.04       93.63      7.13 o 
   2 -12  10       67.11       67.63      6.56 o 
   3 -12  10      110.55      127.26      7.40 o 
   4 -12  10        2.42        4.94      5.61 o 
   5 -12  10        3.48        4.74      5.88 o 
  -8 -11  10        9.22       13.36      5.89 o 
  -7 -11  10       51.65       49.47      5.81 o 
  -6 -11  10        2.25       -3.29      4.58 o 
  -5 -11  10       40.86       30.19      4.58 o 
  -4 -11  10        6.17        2.99      4.49 o 
  -3 -11  10       19.75       21.47      3.76 o 
  -2 -11  10        6.59        8.53      5.99 o 
  -1 -11  10       25.82       28.22      3.60 o 
   0 -11  10      315.52      319.55      9.12 o 
   3 -11  10      167.00      162.81      7.55 o 
   4 -11  10       15.65       19.50      5.75 o 
   5 -11  10        0.03       -2.46      5.25 o 
   6 -11  10       15.20       28.85      5.91 o 
  -9 -10  10       51.49       53.90      6.45 o 
  -8 -10  10        2.35       -1.75      5.01 o 
  -7 -10  10       14.54        5.51      4.92 o 
  -6 -10  10       36.36       34.73      5.06 o 
  -5 -10  10        7.33       10.44      4.26 o 
  -4 -10  10      117.47      119.20     17.36 o 
  -3 -10  10       11.94       14.12      4.89 o 
  -2 -10  10        2.25        2.95      3.18 o 
  -1 -10  10       30.11       39.82      3.58 o 
   0 -10  10      252.65      271.26      8.54 o 
   1 -10  10      263.68      274.38      8.93 o 
   2 -10  10       33.27       23.77      5.94 o 
   3 -10  10      147.70      154.34      7.46 o 
   4 -10  10       11.74        3.61      5.17 o 
   5 -10  10        2.25        2.01      5.23 o 
   6 -10  10        4.68       18.93      5.36 o 
   7 -10  10        7.83       27.20      5.60 o 
 -10  -9  10        8.86       11.49      5.84 o 
  -9  -9  10       14.20       12.87      5.61 o 
  -8  -9  10       21.17       21.02      4.97 o 
  -7  -9  10        1.06       -1.65      4.41 o 
  -6  -9  10       41.69       50.76      4.79 o 
  -5  -9  10       87.04       84.00     11.41 o 
  -4  -9  10       97.32       69.32      5.28 o 
  -3  -9  10       38.40       37.38      5.14 o 
  -2  -9  10      121.15      116.19      6.36 o 
  -1  -9  10       55.08       53.46      3.47 o 
   0  -9  10        6.91       13.35      5.33 o 
   1  -9  10      174.79      156.13      7.31 o 
   2  -9  10      167.13      160.32      7.49 o 
   3  -9  10        0.01       -4.54      5.67 o 
   4  -9  10      104.82      129.99      6.90 o 
   5  -9  10        2.31       -5.07      5.07 o 
   6  -9  10        4.87        0.15      5.01 o 
   7  -9  10       96.12      134.85     13.75 o 
  -9  -8  10        1.49        7.74      4.99 o 
  -8  -8  10      182.29      200.41      6.79 o 
  -7  -8  10       14.62       16.54      4.42 o 
  -6  -8  10       30.53       31.28      5.21 o 
  -5  -8  10       26.52       27.57      4.89 o 
  -4  -8  10       11.29       11.99      4.80 o 
  -3  -8  10      169.18      154.80      6.40 o 
  -2  -8  10        7.43        5.39      4.89 o 
  -1  -8  10      271.28      276.07      7.82 o 
   0  -8  10        2.65       -3.92      4.63 o 
   1  -8  10      150.71      129.47      6.87 o 
   2  -8  10        0.92        1.83      5.17 o 
   3  -8  10        1.13       -5.24      5.24 o 
   4  -8  10       75.85       67.15      6.13 o 
   6  -8  10       41.11       51.10      4.44 o 
   7  -8  10       34.68       50.06      8.96 o 
   8  -8  10       19.46       29.90      7.11 o 
 -11  -7  10       14.15       17.12      5.85 o 
 -10  -7  10      107.18      126.93      6.94 o 
  -9  -7  10        0.23       -1.90      4.73 o 
  -8  -7  10      103.98      115.59      5.85 o 
  -7  -7  10       16.30       13.33      3.09 o 
  -6  -7  10        1.23       -4.26      4.26 o 
  -5  -7  10      179.19      170.38      6.35 o 
  -4  -7  10       29.35       16.62      4.83 o 
  -3  -7  10      235.83      228.50      7.47 o 
  -2  -7  10        3.95        0.84      4.54 o 
  -1  -7  10       12.28       11.37      4.70 o 
   0  -7  10      462.37      466.84      9.34 o 
   1  -7  10        0.14       -1.05      4.64 o 
   2  -7  10      229.31      242.05      7.84 o 
   3  -7  10       14.98        9.03      5.48 o 
   4  -7  10       18.56        9.84      8.00 o 
   5  -7  10      128.77      135.82     13.88 o 
   6  -7  10        8.07        5.38      3.96 o 
   7  -7  10        4.62       12.98      4.02 o 
   8  -7  10        0.03        0.79      4.83 o 
 -11  -6  10       22.03       36.24      5.08 o 
 -10  -6  10      189.53      225.35     11.82 o 
  -9  -6  10       57.29       52.50      5.11 o 
  -8  -6  10       10.56       20.02      3.10 o 
  -7  -6  10       76.09       96.94      3.72 o 
  -6  -6  10      132.15      118.54      5.65 o 
  -5  -6  10        7.39        4.80      4.56 o 
  -4  -6  10      650.41      613.62      9.83 o 
  -3  -6  10       85.66       95.50      5.98 o 
  -2  -6  10       26.27       18.43      5.01 o 
  -1  -6  10        0.18        0.48      4.49 o 
   0  -6  10      143.87      138.80      6.20 o 
   1  -6  10       18.40       16.30      4.96 o 
   2  -6  10        5.49        4.77      5.26 o 
   3  -6  10       15.41       14.40      3.73 o 
   4  -6  10        0.00       -3.71      3.71 o 
   5  -6  10       29.43       20.39      4.00 o 
   6  -6  10       50.26       46.04      8.63 o 
   7  -6  10      110.56      109.41      4.94 o 
   8  -6  10        0.18       -3.86      7.76 o 
 -11  -5  10       21.85       20.85      4.36 o 
 -10  -5  10       79.80       85.64      6.40 o 
  -9  -5  10       84.13       84.62      3.81 o 
  -8  -5  10       40.13       43.01      3.59 o 
  -7  -5  10      237.86      228.09      6.57 o 
  -6  -5  10       12.61       17.81      4.46 o 
  -5  -5  10       65.61       53.22      5.64 o 
  -4  -5  10       64.97       54.27      5.32 o 
  -3  -5  10        2.29        7.90      4.89 o 
  -2  -5  10      678.34      655.94      9.88 o 
  -1  -5  10       19.52       19.80      4.89 o 
   0  -5  10       19.34       18.30      4.48 o 
   1  -5  10      289.10      292.28      7.84 o 
   2  -5  10      241.92      261.68      7.65 o 
   3  -5  10      261.35      277.00     11.39 o 
   4  -5  10       79.49       78.00      4.66 o 
   5  -5  10        0.10       -4.02      4.02 o 
   6  -5  10        5.06       -3.67      3.67 o 
   7  -5  10        9.10        6.13      7.48 o 
   8  -5  10        3.32        0.06      7.86 o 
 -12  -4  10       25.86       16.51      8.06 o 
 -10  -4  10        1.73       -3.01      3.01 o 
  -9  -4  10      162.93      154.58      9.89 o 
  -8  -4  10        4.40        5.40      3.01 o 
  -7  -4  10        7.82       14.03      4.92 o 
  -6  -4  10      745.82      722.00      9.88 o 
  -5  -4  10      140.96      156.50      6.16 o 
  -4  -4  10       64.86       67.59      5.18 o 
  -3  -4  10      362.79      381.45      7.81 o 
  -2  -4  10      343.23      352.07      7.73 o 
  -1  -4  10      375.69      360.03      7.84 o 
   0  -4  10      186.46      161.24      6.42 o 
   1  -4  10       19.29       22.47      4.64 o 
   2  -4  10       12.27        5.10      4.53 o 
   3  -4  10       44.46       45.47      5.52 o 
   4  -4  10       25.60       43.02      5.51 o 
   5  -4  10        7.52        1.01      3.16 o 
   6  -4  10        0.05       -0.84      3.75 o 
   7  -4  10       24.61       14.92      7.94 o 
   8  -4  10       81.25       68.72      9.01 o 
 -11  -3  10        0.06       -4.60      4.60 o 
 -10  -3  10        2.63       -4.46      4.46 o 
  -9  -3  10       79.11       71.11      7.55 o 
  -8  -3  10      163.50      160.93      6.45 o 
  -7  -3  10      145.02      147.46      6.49 o 
  -6  -3  10      148.98      141.37      6.17 o 
  -5  -3  10        3.89        2.88      4.96 o 
  -4  -3  10      581.21      539.80      8.71 o 
  -3  -3  10       27.06       26.83      4.57 o 
  -2  -3  10       55.50       48.90      4.95 o 
  -1  -3  10      589.53      577.68      9.16 o 
   0  -3  10        0.40        1.01      4.42 o 
   1  -3  10       38.83       32.71      4.72 o 
   2  -3  10      149.90      147.53      6.34 o 
   3  -3  10        4.85        2.91      4.56 o 
   4  -3  10        2.25        3.82      3.93 o 
   5  -3  10      199.14      198.78      7.23 o 
   6  -3  10       30.41       30.17      4.34 o 
   7  -3  10        0.65       -3.19      8.29 o 
   8  -3  10        0.01       -2.16      8.30 o 
 -12  -2  10        0.00        4.03      5.07 o 
 -11  -2  10        1.07        3.64      4.66 o 
 -10  -2  10        1.80        2.01      4.54 o 
  -9  -2  10       32.31       32.06      4.90 o 
  -8  -2  10      125.32      112.12      6.15 o 
  -7  -2  10      100.19       88.49      5.93 o 
  -6  -2  10       78.10       87.17      5.72 o 
  -5  -2  10      854.42      837.15     10.72 o 
  -4  -2  10       69.08       74.84      5.33 o 
  -3  -2  10       14.51        7.63      3.96 o 
  -2  -2  10       20.74       16.59      4.54 o 
  -1  -2  10      208.26      217.40      6.45 o 
   0  -2  10      582.24      623.17      9.35 o 
   1  -2  10      138.50      130.59      6.06 o 
   2  -2  10      152.81      132.20      6.23 o 
   3  -2  10        6.63        1.92      3.18 o 
   4  -2  10      108.90       82.18      5.85 o 
   5  -2  10      107.75       97.58      6.33 o 
   6  -2  10       23.10       24.13      5.38 o 
   7  -2  10      104.57      111.61     15.99 o 
 -12  -1  10        1.74       20.73      5.72 o 
 -11  -1  10       27.74       44.10      5.48 o 
 -10  -1  10        3.61        5.93      5.00 o 
  -9  -1  10        8.03       12.68      4.82 o 
  -8  -1  10        3.62       -1.10      4.89 o 
  -7  -1  10      164.29      161.37      6.64 o 
  -6  -1  10      251.28      255.36      7.60 o 
  -5  -1  10       25.07       17.41      5.03 o 
  -4  -1  10       22.02       14.55      4.35 o 
  -3  -1  10       70.47       64.95      4.85 o 
  -2  -1  10      122.44      107.84      5.25 o 
  -1  -1  10        0.33       -0.16      4.21 o 
   0  -1  10      495.68      471.75      8.41 o 
   1  -1  10       55.38       52.21      5.14 o 
   2  -1  10        0.07        2.00      3.08 o 
   3  -1  10      201.18      204.95      7.16 o 
   4  -1  10       38.74       37.10      5.69 o 
   5  -1  10       12.72       12.09      5.51 o 
   6  -1  10        2.10       12.00      5.13 o 
   7  -1  10        7.35        7.43      5.18 o 
 -11   0  10        1.21        8.75      5.34 o 
 -10   0  10       20.57       31.50      5.53 o 
  -9   0  10      161.73      189.37      7.01 o 
  -8   0  10        1.72        8.20      5.01 o 
  -7   0  10        8.06        8.58      5.24 o 
  -6   0  10      604.34      599.72      9.68 o 
  -5   0  10        2.78        4.12      4.81 o 
  -4   0  10      102.87       85.79      5.17 o 
  -3   0  10       72.21       57.74      4.74 o 
  -2   0  10       39.20       35.93      4.23 o 
  -1   0  10        0.48       -4.29      4.29 o 
   0   0  10       70.46       55.57      3.83 o 
   1   0  10      360.43      336.54      5.70 o 
   2   0  10        2.03        6.53      4.67 o 
   3   0  10       24.48       28.18      5.47 o 
   4   0  10       55.02       71.19      5.88 o 
   5   0  10       23.64       22.86      5.45 o 
   6   0  10        0.01       -4.92      4.92 o 
 -11   1  10        0.25       -5.76      5.76 o 
 -10   1  10       13.10       13.66      5.42 o 
  -9   1  10       80.09       98.79      6.57 o 
  -8   1  10      111.91      117.24      6.34 o 
  -7   1  10       52.51       40.11      5.71 o 
  -6   1  10       32.74       27.13      5.48 o 
  -5   1  10       19.31       16.59      4.73 o 
  -4   1  10       12.26        1.79      4.12 o 
  -3   1  10       84.33       82.41      5.11 o 
  -2   1  10       12.71        7.88      4.24 o 
  -1   1  10      131.16      117.46      3.38 o 
   0   1  10        1.82        3.97      3.43 o 
   1   1  10      580.73      591.80     10.25 o 
   2   1  10       54.88       62.67      5.71 o 
   3   1  10       52.93       56.41      5.94 o 
   4   1  10       24.36       28.35      5.73 o 
   5   1  10        1.98       -5.12      5.12 o 
 -11   2  10       45.32       31.81      6.66 o 
 -10   2  10       14.69        8.67      5.78 o 
  -9   2  10       15.81       14.20      5.38 o 
  -8   2  10      108.67      111.24      6.37 o 
  -7   2  10       23.82       25.43      5.18 o 
  -6   2  10        4.63        7.87      4.95 o 
  -5   2  10        0.28        7.04      4.65 o 
  -4   2  10       17.04       11.48      3.52 o 
  -3   2  10        1.88       -0.07      3.06 o 
  -2   2  10       58.95       54.87      3.69 o 
  -1   2  10      334.98      371.24     16.28 o 
   0   2  10       43.38       48.92      4.87 o 
   1   2  10       18.47       22.96      5.54 o 
   2   2  10       34.10       38.75      5.37 o 
   3   2  10        0.18       -5.17      5.17 o 
   4   2  10       26.22       13.78      5.51 o 
   5   2  10        6.77       -4.63      5.50 o 
  -9   3  10        5.13       -0.15      5.41 o 
  -8   3  10       41.18       44.33      5.71 o 
  -7   3  10       50.10       47.78      5.47 o 
  -6   3  10        0.18        6.36      4.84 o 
  -5   3  10       96.00      121.25      6.09 o 
  -4   3  10       46.19       42.69      5.24 o 
  -3   3  10       52.06       52.41      3.74 o 
  -2   3  10       18.02       19.94      3.83 o 
  -1   3  10      143.24      172.45      6.34 o 
   0   3  10        3.38        9.00      3.77 o 
   1   3  10       22.82       20.47      5.35 o 
   2   3  10        2.03       -4.82      4.82 o 
   3   3  10        7.20       -5.60      5.60 o 
   4   3  10        6.65       -5.70      5.70 o 
  -8   4  10        0.01       -4.75      5.22 o 
  -7   4  10       44.46       47.25      5.76 o 
  -6   4  10        3.18       23.33      5.06 o 
  -5   4  10       21.06       25.07      5.06 o 
  -4   4  10        2.48        9.89      4.61 o 
  -3   4  10       74.67       93.07     11.00 o 
  -2   4  10        9.97        6.74      3.57 o 
  -1   4  10       48.16       38.01      3.77 o 
   0   4  10       46.31       63.49     13.52 o 
   1   4  10        7.54        8.15      8.51 o 
   2   4  10        0.47        3.78      4.94 o 
   3   4  10       76.72       63.04      6.58 o 
  -8   5  10       12.77       10.73      5.73 o 
  -7   5  10        5.51        7.03      5.06 o 
  -6   5  10       31.54       42.33      5.47 o 
  -5   5  10        6.31       20.62      5.04 o 
  -4   5  10       52.37       95.89      6.80 o 
  -3   5  10       84.71       94.54      7.32 o 
  -2   5  10        0.17       -5.92      5.92 o 
  -1   5  10        0.05       -3.58      3.58 o 
   0   5  10       17.20       40.13     21.33 o 
   1   5  10       10.52       25.12      6.67 o 
   2   5  10       25.44       28.92      5.81 o 
  -6   6  10        0.48       13.65      5.46 o 
  -5   6  10       14.25       44.96      6.60 o 
  -4   6  10        8.70        1.31      6.37 o 
  -3   6  10        8.56       -2.67      6.18 o 
  -2   6  10       22.49       33.57      6.30 o 
  -1   6  10       21.87       34.19     11.62 o 
   0   6  10        7.33       27.88     14.37 o 
  -4 -13  11       54.20       47.45      5.77 o 
  -3 -13  11        6.00       16.39      4.79 o 
  -2 -13  11        0.62       11.92      4.44 o 
  -1 -13  11       29.93       32.36     10.11 o 
   0 -13  11       73.29       67.98     12.34 o 
   1 -13  11        0.03        2.52      5.49 o 
   2 -13  11        0.18        3.83      5.84 o 
  -6 -12  11       75.11       94.24      6.51 o 
  -5 -12  11       10.62       16.05      5.07 o 
  -4 -12  11       23.63       30.88      5.56 o 
  -3 -12  11       36.18       43.34      5.21 o 
  -2 -12  11        1.27        7.02      4.51 o 
  -1 -12  11      118.53       99.10      6.67 o 
   0 -12  11        0.24       -2.89      6.86 o 
   1 -12  11        4.08       -4.44      5.96 o 
   2 -12  11       22.64       18.24      6.29 o 
   3 -12  11        3.68        5.11      5.83 o 
   4 -12  11       30.59       33.07      6.58 o 
  -6 -11  11      180.26      208.03      7.35 o 
  -5 -11  11       11.66       20.02      4.95 o 
  -4 -11  11        0.20       -2.34      4.58 o 
  -3 -11  11       84.79       95.27      6.07 o 
  -2 -11  11       11.46       20.53      5.37 o 
  -1 -11  11        0.53        8.69      5.24 o 
   0 -11  11        1.00       11.67      5.78 o 
   1 -11  11      145.82      157.34      7.96 o 
   2 -11  11       26.59       17.10      6.00 o 
   3 -11  11        5.43       -0.40      5.81 o 
   4 -11  11       55.01       49.60      6.35 o 
   5 -11  11       21.47       21.40      6.00 o 
  -8 -10  11       38.91       35.16      5.87 o 
  -7 -10  11        7.08        7.12      4.58 o 
  -6 -10  11      140.95      185.73      6.58 o 
  -5 -10  11       33.79       48.66      5.10 o 
  -4 -10  11        5.91        4.03      4.51 o 
  -3 -10  11      191.44      196.10      7.31 o 
  -2 -10  11       11.76        7.89      5.17 o 
  -1 -10  11        0.02        0.53      5.42 o 
   0 -10  11      330.50      365.48      9.75 o 
   1 -10  11       17.38       23.20      6.46 o 
   2 -10  11       29.64        9.15      6.27 o 
   3 -10  11        3.83       -4.51      5.40 o 
   4 -10  11        7.21       -4.25      5.42 o 
   5 -10  11        6.02        4.77      5.16 o 
   6 -10  11        6.22       11.90      5.20 o 
  -9  -9  11       96.74       93.97      6.44 o 
  -8  -9  11       33.79       39.41      5.49 o 
  -7  -9  11        0.28       12.19      4.51 o 
  -6  -9  11       26.96       36.67      8.43 o 
  -5  -9  11      242.37      261.61      7.24 o 
  -4  -9  11       14.28       10.64      4.65 o 
  -3  -9  11       26.10       14.59      4.92 o 
  -2  -9  11      148.48      144.16      7.16 o 
  -1  -9  11       25.43       16.69      5.71 o 
   0  -9  11       15.28       12.39      6.02 o 
   1  -9  11       67.54       69.22      6.60 o 
   2  -9  11      159.29      157.92      8.04 o 
   3  -9  11       22.39       13.45      5.93 o 
   4  -9  11       42.64       39.61      5.72 o 
   5  -9  11       19.57       10.57      5.22 o 
   6  -9  11        3.20       -5.17      5.17 o 
 -10  -8  11       20.81       13.03      5.92 o 
  -9  -8  11        9.87        5.71      5.13 o 
  -8  -8  11        0.44        0.69      4.74 o 
  -7  -8  11       47.46       57.01      9.11 o 
  -6  -8  11       60.22       49.17      5.36 o 
  -5  -8  11      154.06      146.57      6.28 o 
  -4  -8  11      116.76      128.59      6.36 o 
  -3  -8  11        1.76       -3.39      4.82 o 
  -2  -8  11       48.85       48.24      5.74 o 
  -1  -8  11      201.74      209.10      7.67 o 
   0  -8  11        0.87       -2.61      5.17 o 
   1  -8  11        6.80        1.12      5.32 o 
   2  -8  11       75.06       65.16      6.22 o 
   3  -8  11       33.67       21.88      5.97 o 
   4  -8  11       22.76       18.10      5.93 o 
   5  -8  11        0.27       -5.18      5.18 o 
   6  -8  11       23.28       26.81      5.34 o 
   7  -8  11       17.25       22.79      4.38 o 
 -10  -7  11       14.57       14.69      5.60 o 
  -9  -7  11       11.70       13.81      4.87 o 
  -8  -7  11       35.02       31.16      3.47 o 
  -7  -7  11        8.84        7.91      3.16 o 
  -6  -7  11       17.36       13.19      4.47 o 
  -5  -7  11        2.07       -4.76      4.90 o 
  -4  -7  11      123.36      121.91      6.42 o 
  -3  -7  11       91.88       88.02      6.75 o 
  -2  -7  11        4.40        7.63      4.85 o 
  -1  -7  11      170.37      193.41      7.22 o 
   0  -7  11        9.74        6.15      5.20 o 
   1  -7  11      139.24      139.88      6.98 o 
   2  -7  11       41.23       35.99      6.04 o 
   3  -7  11       95.95       73.32      6.64 o 
   4  -7  11        0.05       -0.63      5.21 o 
   5  -7  11       43.65       27.75      4.74 o 
   6  -7  11        9.47       11.21      9.63 o 
   7  -7  11       37.33       41.63      4.57 o 
 -11  -6  11        5.31        8.94      5.54 o 
 -10  -6  11        1.39       -3.84      5.11 o 
  -9  -6  11        6.59       14.22      5.79 o 
  -8  -6  11       28.47       34.18      4.04 o 
  -7  -6  11        0.24        4.96      4.65 o 
  -6  -6  11       95.46       81.91      5.48 o 
  -5  -6  11        0.06       -3.20      4.90 o 
  -4  -6  11      196.92      201.34      7.57 o 
  -3  -6  11      219.14      207.18      7.44 o 
  -2  -6  11        0.12        0.21      5.17 o 
  -1  -6  11        0.02        7.37      4.69 o 
   0  -6  11       46.36       41.57      5.54 o 
   1  -6  11      675.38      700.18     11.55 o 
   2  -6  11        1.29        1.72      5.18 o 
   3  -6  11       26.11       20.67      5.40 o 
   4  -6  11       62.81       60.23      4.99 o 
   5  -6  11        1.86       -1.94      6.37 o 
   6  -6  11       18.96        4.91      5.08 o 
   7  -6  11       65.52       87.85      8.91 o 
 -11  -5  11       22.06        9.47      7.38 o 
 -10  -5  11        4.32        1.65      3.39 o 
  -9  -5  11       13.74       16.62      3.32 o 
  -8  -5  11        5.00        6.28      3.07 o 
  -7  -5  11        5.57       20.95      4.67 o 
  -6  -5  11        0.02        9.71      5.06 o 
  -5  -5  11      855.78      892.66     11.75 o 
  -4  -5  11        7.02        3.05      5.22 o 
  -3  -5  11        9.50        7.93      5.06 o 
  -2  -5  11      147.67      146.21      6.66 o 
  -1  -5  11      103.71       72.23      6.18 o 
   0  -5  11       83.30       80.77      5.71 o 
   1  -5  11        0.01       -1.26      4.97 o 
   2  -5  11        9.99        6.83      5.03 o 
   3  -5  11       39.94       40.11      4.28 o 
   4  -5  11        0.20        3.77      4.02 o 
   5  -5  11      112.50      116.25     12.75 o 
   6  -5  11       20.86        7.68      7.64 o 
   7  -5  11        1.70        2.15      7.71 o 
 -11  -4  11        0.04       -4.10      4.99 o 
 -10  -4  11       11.50        1.97      4.42 o 
  -9  -4  11        8.29        9.52      4.28 o 
  -8  -4  11       10.85       12.92      4.87 o 
  -7  -4  11      105.30       98.26      6.16 o 
  -6  -4  11       18.13       21.33      4.96 o 
  -5  -4  11      385.27      405.19      8.49 o 
  -4  -4  11        1.64        4.11      5.01 o 
  -3  -4  11       37.52       27.89      5.16 o 
  -2  -4  11       69.91       70.53      5.88 o 
  -1  -4  11       42.86       43.36      5.45 o 
   0  -4  11       43.37       32.95      5.41 o 
   1  -4  11      108.68      108.96      6.16 o 
   2  -4  11      206.82      194.72      7.24 o 
   3  -4  11      184.51      186.54      7.35 o 
   4  -4  11       71.42       75.70      6.12 o 
   5  -4  11       81.87       75.53      7.69 o 
   6  -4  11       10.12        6.40      4.05 o 
   7  -4  11        0.02       -6.57      8.19 o 
 -11  -3  11        8.66        0.78      5.05 o 
 -10  -3  11       23.83       11.39      5.01 o 
  -9  -3  11       48.48       38.48      5.36 o 
  -8  -3  11       10.33        6.11      4.81 o 
  -7  -3  11      641.87      624.19     10.16 o 
  -6  -3  11        0.92       -2.71      5.18 o 
  -5  -3  11      129.23      134.69      6.37 o 
  -4  -3  11      190.86      185.21      6.82 o 
  -3  -3  11        0.19        1.86      4.99 o 
  -2  -3  11      124.25       98.34      5.84 o 
  -1  -3  11       53.42       61.52      5.50 o 
   0  -3  11        0.14        5.27      4.85 o 
   1  -3  11        7.24        3.11      4.53 o 
   2  -3  11       24.35       10.80      4.93 o 
   3  -3  11       34.73       34.97      5.32 o 
   4  -3  11        4.22        0.10      4.95 o 
   5  -3  11        0.26       -2.47      4.81 o 
   6  -3  11      124.14      148.55     14.80 o 
   7  -3  11        2.89        3.97      9.09 o 
 -11  -2  11        7.43       -0.07      5.13 o 
 -10  -2  11       38.40       40.97      5.46 o 
  -9  -2  11       27.42       22.93      5.32 o 
  -8  -2  11        0.41       -4.93      4.93 o 
  -7  -2  11       35.92       32.68      5.61 o 
  -6  -2  11       19.56       13.55      5.31 o 
  -5  -2  11       66.55       54.81      6.07 o 
  -4  -2  11       73.15       69.86      5.51 o 
  -3  -2  11      302.54      310.71      7.62 o 
  -2  -2  11       51.02       35.57      5.05 o 
  -1  -2  11        1.30        4.04      4.52 o 
   0  -2  11        2.97        1.41      4.69 o 
   1  -2  11       72.86       56.00      5.54 o 
   2  -2  11      106.06      107.54      5.98 o 
   3  -2  11       26.01       12.94      5.17 o 
   4  -2  11      159.25      147.23      7.12 o 
   5  -2  11       38.52       34.99      5.66 o 
   6  -2  11        6.02       17.78      5.75 o 
 -11  -1  11        2.34        8.89      5.10 o 
 -10  -1  11       10.84       13.99      5.17 o 
  -9  -1  11        0.90       -2.13      5.09 o 
  -8  -1  11       11.25        1.03      5.26 o 
  -7  -1  11       18.64       16.79      5.38 o 
  -6  -1  11      765.44      766.73     11.23 o 
  -5  -1  11      440.35      410.92      8.86 o 
  -4  -1  11       21.94       18.52      4.91 o 
  -3  -1  11       54.15       64.00      5.00 o 
  -2  -1  11       11.97        8.70      4.46 o 
  -1  -1  11       91.06       71.20      5.25 o 
   0  -1  11       54.62       50.54      5.32 o 
   1  -1  11        6.19        0.54      3.84 o 
   2  -1  11        0.01        0.07      5.05 o 
   3  -1  11        5.26       12.21      4.99 o 
   4  -1  11       97.41      100.14      6.71 o 
   5  -1  11       17.89       30.46      5.69 o 
   6  -1  11       24.14       23.27      5.64 o 
 -11   0  11        1.22       10.62      5.40 o 
 -10   0  11       13.57       26.90      5.72 o 
  -9   0  11        0.90       11.29      5.40 o 
  -8   0  11       74.53       77.50      6.13 o 
  -7   0  11        3.60        0.54      5.13 o 
  -6   0  11      202.74      201.17      7.29 o 
  -5   0  11       73.37       75.89      5.85 o 
  -4   0  11       27.12       20.13      4.81 o 
  -3   0  11        1.80       -2.47      4.30 o 
  -2   0  11      127.13      119.53      5.80 o 
  -1   0  11       50.09       32.85      3.73 o 
   0   0  11       22.60       18.92      3.63 o 
   1   0  11       24.51       29.39      5.58 o 
   2   0  11      270.19      302.76      8.68 o 
   3   0  11       10.80       16.92      5.55 o 
   4   0  11        2.55        5.23      4.87 o 
   5   0  11        1.40        1.08      5.18 o 
 -10   1  11        1.45       20.47      5.89 o 
  -9   1  11       14.04       26.07      6.03 o 
  -8   1  11        1.04       10.02      5.47 o 
  -7   1  11      120.80      107.50      6.19 o 
  -6   1  11       11.33        4.77      4.86 o 
  -5   1  11        0.18       -4.59      4.59 o 
  -4   1  11      134.95      120.80      4.30 o 
  -3   1  11       32.56       27.36      3.51 o 
  -2   1  11       96.08      107.95      4.07 o 
  -1   1  11        0.57        1.47      6.27 o 
   0   1  11       13.42       13.42      5.08 o 
   1   1  11       11.56       14.68      5.54 o 
   2   1  11       57.60       71.91      6.37 o 
   3   1  11        2.59        7.31      5.40 o 
   4   1  11        0.15        0.06      5.17 o 
   5   1  11       21.58        8.85      5.52 o 
 -10   2  11        1.72        7.78      5.72 o 
  -9   2  11        2.46       11.49      5.31 o 
  -8   2  11       22.42       26.11      5.63 o 
  -7   2  11        8.25       20.55      5.14 o 
  -6   2  11       17.97       14.45      4.78 o 
  -5   2  11       37.68       24.87      5.22 o 
  -4   2  11      170.76      163.14      4.67 o 
  -3   2  11        0.70       -1.52      3.26 o 
  -2   2  11        2.48       -0.12      2.69 o 
  -1   2  11      113.02      106.57      6.24 o 
   0   2  11      137.63      137.81      6.76 o 
   1   2  11       19.97       22.86      5.61 o 
   2   2  11       29.74       32.42      5.32 o 
   3   2  11       25.79       28.74      5.89 o 
  -9   3  11        4.12       12.85      5.71 o 
  -8   3  11       21.42       32.12      5.66 o 
  -7   3  11        2.49       13.40      5.34 o 
  -6   3  11       33.56       44.84      5.48 o 
  -5   3  11       23.26       31.85      5.35 o 
  -4   3  11      115.34      121.18      6.30 o 
  -3   3  11        9.30       22.70      3.66 o 
  -2   3  11        0.21        8.22      4.88 o 
  -1   3  11        4.01        6.22      7.79 o 
   0   3  11        5.65        7.69      5.01 o 
   1   3  11        0.45       -0.54      5.19 o 
   2   3  11       13.75       -1.46      5.41 o 
   3   3  11        5.57       -5.47      5.47 o 
  -8   4  11        0.01        4.92      5.41 o 
  -7   4  11        0.48       14.53      5.29 o 
  -6   4  11       17.98       25.00      5.42 o 
  -5   4  11        1.07        5.11      5.01 o 
  -3   4  11        1.80        3.54      3.46 o 
  -2   4  11        0.08       -4.69      4.69 o 
  -1   4  11        0.19        1.16      3.54 o 
   0   4  11        8.35        1.32      4.91 o 
   1   4  11       20.83       28.63      5.72 o 
  -6   5  11       13.48       32.52      5.90 o 
  -4   5  11        0.23       -5.71      5.71 o 
  -3   5  11       19.64        0.62      6.11 o 
  -2   5  11        9.85        3.48      4.42 o 
  -1   5  11        2.20       11.48      7.65 o 
  -3 -13  12       89.67      105.04      6.27 o 
   0 -13  12       48.40       40.55      6.58 o 
   1 -13  12        1.57       -3.08      6.26 o 
  -6 -12  12        0.06        1.92      5.94 o 
  -5 -12  12        4.28        8.80      5.16 o 
  -4 -12  12        0.05        6.46      5.07 o 
  -3 -12  12       27.63       47.62      5.36 o 
  -2 -12  12       17.05       26.87      5.58 o 
  -1 -12  12        7.70        4.53      5.13 o 
   0 -12  12       12.45       -1.27      5.75 o 
   1 -12  12       55.60       34.81      6.47 o 
   2 -12  12        8.14       -5.46      6.12 o 
   3 -12  12      104.30      131.87      7.90 o 
  -7 -11  12        0.06       -1.53      5.45 o 
  -6 -11  12       40.20       46.08      5.90 o 
  -5 -11  12        9.19       10.69      5.20 o 
  -4 -11  12        0.36       -4.35      4.35 o 
  -3 -11  12        0.01        5.06      4.65 o 
  -2 -11  12      171.55      194.36      7.85 o 
  -1 -11  12        1.94       10.94      5.40 o 
   0 -11  12       15.46       11.64      5.96 o 
   1 -11  12       98.12       95.63      7.81 o 
   3 -11  12        3.40        0.73      5.88 o 
   4 -11  12       22.26        9.47      5.79 o 
  -8 -10  12        5.60       -2.79      5.79 o 
  -7 -10  12        2.32        7.40      4.86 o 
  -6 -10  12        7.26       22.07      5.03 o 
  -4 -10  12        1.15       -4.72      4.72 o 
  -3 -10  12       38.93       28.09      5.44 o 
  -2 -10  12       17.60       16.06      5.41 o 
  -1 -10  12       43.40       46.80      6.26 o 
   0 -10  12       62.96       82.96      7.21 o 
   1 -10  12       43.50       49.80      7.42 o 
   2 -10  12       89.00      102.04      7.76 o 
   3 -10  12        6.62       -6.44      6.44 o 
   4 -10  12        2.10       -5.50      5.50 o 
   5 -10  12        3.36       -5.50      5.50 o 
  -9  -9  12        0.04       -1.49      5.31 o 
  -8  -9  12      101.16      116.89      6.94 o 
  -7  -9  12        3.58       15.89      4.93 o 
  -6  -9  12       17.83       18.82      5.36 o 
  -5  -9  12       54.44       47.97      5.35 o 
  -4  -9  12       78.90       81.66      5.82 o 
  -3  -9  12        3.39       -4.60      5.08 o 
  -2  -9  12       54.74       44.71      6.43 o 
  -1  -9  12       71.59       65.53      6.74 o 
   0  -9  12       29.60       24.88      6.41 o 
   1  -9  12       18.74       25.41      6.37 o 
   2  -9  12       97.85      114.79      7.93 o 
   3  -9  12        2.49       -4.36      5.96 o 
   4  -9  12       17.58        0.35      5.39 o 
   5  -9  12       17.41        8.97      5.46 o 
  -9  -8  12       10.73       20.26      5.86 o 
  -8  -8  12       17.98       23.56      5.21 o 
  -7  -8  12       31.08       26.47      6.07 o 
  -6  -8  12       13.33        7.53      5.00 o 
  -5  -8  12        0.54       -3.07      4.94 o 
  -4  -8  12       20.43       13.07      5.49 o 
  -3  -8  12      112.09      118.91      6.49 o 
  -2  -8  12       17.81       14.07      5.60 o 
  -1  -8  12        1.11       -1.37      5.54 o 
   0  -8  12      169.39      185.84      7.91 o 
   1  -8  12       29.20       32.04      5.98 o 
   2  -8  12        0.64        1.41      5.66 o 
   3  -8  12       15.69       21.34      6.10 o 
   4  -8  12        6.55       -0.63      5.63 o 
   6  -8  12        3.19       -4.74      4.74 o 
 -10  -7  12       82.90       98.17      6.90 o 
  -9  -7  12       40.76       33.44      5.69 o 
  -8  -7  12       13.14       16.02      6.26 o 
  -7  -7  12        8.24        2.90      4.80 o 
  -6  -7  12       38.55       21.89      5.07 o 
  -5  -7  12       13.80       13.33      5.17 o 
  -4  -7  12      122.18      123.11      7.07 o 
  -3  -7  12        0.79        2.05      5.95 o 
  -2  -7  12      962.00     1026.80     13.07 o 
  -1  -7  12       83.41       92.56      6.36 o 
   0  -7  12        7.57        1.27      5.08 o 
   1  -7  12       17.70       12.75      5.77 o 
   2  -7  12       36.19       31.90      5.94 o 
   3  -7  12        0.16        4.44      5.66 o 
   4  -7  12       37.92       28.52      6.12 o 
   6  -7  12       31.21       32.05      5.49 o 
  -9  -6  12       50.16       62.25      4.11 o 
  -8  -6  12       11.44       22.80      3.60 o 
  -7  -6  12        2.58        9.39      4.86 o 
  -6  -6  12       98.30       96.90      5.99 o 
  -5  -6  12        3.72       -1.86      5.61 o 
  -4  -6  12        0.07       -5.70      5.70 o 
  -3  -6  12      133.32      133.78      7.59 o 
  -2  -6  12      535.64      549.14     10.52 o 
  -1  -6  12       37.77       37.79      5.43 o 
   0  -6  12      212.42      211.83      7.84 o 
   1  -6  12       70.67       71.88      6.38 o 
   2  -6  12        0.10       -0.12      5.30 o 
   3  -6  12      124.21      134.21      7.22 o 
   4  -6  12      136.27      143.58      7.96 o 
   5  -6  12       18.01       -1.29      4.79 o 
   6  -6  12       13.61        6.40      7.72 o 
 -10  -5  12        3.11        5.46      5.83 o 
  -9  -5  12        0.88        6.73      3.31 o 
  -8  -5  12      193.89      227.86      7.26 o 
  -7  -5  12       65.61      100.23      6.01 o 
  -6  -5  12      234.66      235.69      7.72 o 
  -5  -5  12       71.08       74.06      6.28 o 
  -4  -5  12      653.41      634.38     11.02 o 
  -3  -5  12        3.48       -3.19      5.73 o 
  -2  -5  12       96.36       96.12      6.90 o 
  -1  -5  12      504.10      524.67     10.54 o 
   0  -5  12       34.16       36.41      5.51 o 
   1  -5  12        0.34       -4.21      5.16 o 
   2  -5  12       45.54       47.63      6.14 o 
   3  -5  12        2.42        6.15      5.15 o 
   4  -5  12        0.04        5.93      4.36 o 
   5  -5  12       49.00       49.35      4.57 o 
   6  -5  12       68.16       67.34      8.69 o 
 -11  -4  12        8.00        4.03      5.24 o 
 -10  -4  12       30.14       32.64      5.32 o 
  -9  -4  12        3.66        3.15      3.27 o 
  -8  -4  12       86.80       92.04      6.21 o 
  -7  -4  12        9.68       30.58      5.30 o 
  -6  -4  12       35.08       37.81      5.51 o 
  -5  -4  12        0.24       -5.82      5.82 o 
  -4  -4  12        5.00        4.71      5.29 o 
  -3  -4  12       41.55       30.50      5.82 o 
  -2  -4  12       53.80       51.04      6.42 o 
  -1  -4  12      186.21      182.57      7.57 o 
   0  -4  12      217.42      227.05      7.94 o 
   1  -4  12       69.23       55.94      5.68 o 
   2  -4  12       36.05       37.01      5.56 o 
   3  -4  12        0.91        1.66      4.90 o 
   4  -4  12       52.54       50.84      5.90 o 
   5  -4  12       25.35       22.34     13.41 o 
   6  -4  12       11.22       11.14      4.93 o 
 -11  -3  12        2.33       -5.27      5.27 o 
 -10  -3  12       21.66       19.36      5.43 o 
  -9  -3  12       13.95       10.60      5.24 o 
  -8  -3  12       16.54        9.02      5.10 o 
  -7  -3  12       88.94       96.22      6.40 o 
  -6  -3  12       12.95       13.01      5.31 o 
  -5  -3  12        1.01       -1.39      5.25 o 
  -4  -3  12        0.17        1.86      5.20 o 
  -3  -3  12      383.20      375.06      9.07 o 
  -2  -3  12      226.67      209.94      7.58 o 
  -1  -3  12       20.83       16.92      5.65 o 
   0  -3  12      283.44      296.41      8.38 o 
   1  -3  12        7.85        2.48      4.68 o 
   2  -3  12        4.83       -4.87      4.87 o 
   3  -3  12      154.88      167.46      7.35 o 
   4  -3  12        4.62        3.66      4.89 o 
   5  -3  12        0.37       -1.52      5.04 o 
   6  -3  12       17.25       27.59      6.87 o 
 -10  -2  12       45.06       38.36      5.78 o 
  -9  -2  12        1.22       -5.25      5.25 o 
  -8  -2  12        0.44       -5.26      5.26 o 
  -7  -2  12      151.10      160.10      7.21 o 
  -6  -2  12       31.53       32.58      5.82 o 
  -5  -2  12       14.16        3.38      5.53 o 
  -4  -2  12       38.68       29.26      5.42 o 
  -3  -2  12        0.01       -5.36      5.36 o 
  -2  -2  12       88.49       79.03      6.12 o 
  -1  -2  12       28.97       21.85      5.26 o 
   0  -2  12      109.50      110.64      6.21 o 
   1  -2  12       19.27       22.60      5.15 o 
   2  -2  12        9.72        9.71      5.32 o 
   3  -2  12      123.22      134.86      7.04 o 
   4  -2  12        3.76       12.70      4.91 o 
   5  -2  12      121.37      145.35      7.18 o 
 -10  -1  12        4.17       -3.68      5.55 o 
  -9  -1  12       30.44       28.55      5.67 o 
  -8  -1  12       17.18       15.51      5.63 o 
  -7  -1  12        2.68       -3.42      5.41 o 
  -6  -1  12        4.47       10.22      5.44 o 
  -5  -1  12       12.55       20.44      5.51 o 
  -4  -1  12      185.26      168.12      6.43 o 
  -3  -1  12        5.69        3.69      5.05 o 
  -2  -1  12       17.02       11.41      5.00 o 
  -1  -1  12        1.35       -4.65      4.65 o 
   0  -1  12       19.57       10.62      3.49 o 
   1  -1  12       75.67       76.87      6.14 o 
   2  -1  12        8.90       11.15      5.55 o 
   3  -1  12       35.64       47.15      6.08 o 
   4  -1  12        3.87       11.23      5.17 o 
   5  -1  12        0.68       10.62      5.61 o 
 -10   0  12       12.10       14.43      5.49 o 
  -9   0  12       56.63       63.24      6.58 o 
  -8   0  12       54.34       55.51      6.10 o 
  -7   0  12       31.92       22.86      5.69 o 
  -6   0  12        0.35       -5.01      5.01 o 
  -5   0  12        0.23       -2.79      4.78 o 
  -4   0  12        9.14        1.98      4.73 o 
  -3   0  12        0.35        0.40      4.57 o 
  -2   0  12        0.01       -0.23      6.38 o 
  -1   0  12       69.71       67.24      4.93 o 
   0   0  12        0.54       -3.50      5.14 o 
   1   0  12       23.07       18.15      5.19 o 
   2   0  12       52.00       58.57      5.99 o 
   3   0  12       23.53       27.34      5.56 o 
   4   0  12        2.64       11.44      5.45 o 
  -9   1  12        1.93        1.40      5.60 o 
  -8   1  12        7.83       11.99      5.51 o 
  -7   1  12        0.19        1.22      5.09 o 
  -6   1  12        5.55       -0.28      5.00 o 
  -5   1  12        7.00        2.46      4.81 o 
  -4   1  12        0.69       -1.59      3.39 o 
  -3   1  12        1.88       -2.07      3.10 o 
  -2   1  12        6.22        7.93      6.84 o 
  -1   1  12       78.91       70.70      5.99 o 
   0   1  12        0.07        3.58      5.34 o 
   1   1  12        0.71        5.26      4.98 o 
   2   1  12        2.71       -0.20      5.69 o 
   3   1  12       12.06       17.63      5.85 o 
  -8   2  12        3.09        6.72      5.27 o 
  -7   2  12        5.72       16.61      4.96 o 
  -6   2  12        0.54        4.84      4.86 o 
  -5   2  12        3.03       -2.12      4.93 o 
  -4   2  12       22.07       15.98      3.62 o 
  -3   2  12       31.17       31.12      3.73 o 
  -2   2  12        0.85        4.29      4.98 o 
  -1   2  12       16.59       12.92      5.23 o 
   0   2  12        5.78       18.86      5.61 o 
   1   2  12       10.70       19.45      5.73 o 
   2   2  12        1.24        6.27      4.92 o 
  -7   3  12        6.04        7.57      5.69 o 
  -6   3  12        0.05        1.11      5.06 o 
  -5   3  12        5.95        3.04      5.20 o 
  -4   3  12        3.18        1.74      4.92 o 
  -3   3  12        0.00        2.32      7.41 o 
  -2   3  12        5.34       15.85      4.97 o 
  -1   3  12        1.83        3.05      5.41 o 
   0   3  12        3.94        0.78      5.51 o 
   1   3  12       48.75       52.65      6.66 o 
  -5   4  12        3.19       -5.36      5.36 o 
  -4   4  12        4.48       -0.47      5.14 o 
  -2   4  12       12.11       11.60      3.88 o 
  -3 -12  13       12.29       33.93      5.55 o 
  -2 -12  13       15.60       35.07      5.80 o 
  -1 -12  13       16.47       18.81      5.77 o 
   0 -12  13       15.01        5.70      5.95 o 
   1 -12  13        1.32       -3.95      5.95 o 
  -6 -11  13        3.52        5.71      5.98 o 
  -5 -11  13       37.33       25.54      4.90 o 
  -4 -11  13        5.27        3.23      4.83 o 
  -3 -11  13       14.19       15.00      5.32 o 
  -2 -11  13       56.75       61.01      6.25 o 
  -1 -11  13       45.76       42.07      6.55 o 
   0 -11  13        3.04        6.33      5.96 o 
   1 -11  13        0.10       -2.25      6.38 o 
   2 -11  13      102.85       92.09      7.78 o 
   3 -11  13        2.98       -2.90      6.22 o 
  -7 -10  13       74.16       98.67      6.91 o 
  -6 -10  13        4.44        9.03      3.26 o 
  -5 -10  13       33.47       19.44      4.83 o 
  -4 -10  13       13.68        5.92      5.10 o 
  -3 -10  13        5.64       -4.91      4.91 o 
  -2 -10  13       46.80       38.50      6.45 o 
  -1 -10  13       16.79       27.04      6.48 o 
   0 -10  13       66.28       69.70      7.23 o 
   1 -10  13       43.37       58.19      7.66 o 
   2 -10  13        0.26        1.07      6.40 o 
   3 -10  13       57.55       44.79      7.32 o 
   4 -10  13       19.11       -2.02      5.69 o 
  -8  -9  13        6.26       17.08      5.70 o 
  -7  -9  13       14.76       11.52      6.58 o 
  -6  -9  13       24.80       25.21      5.75 o 
  -5  -9  13       10.09        3.13      5.19 o 
  -4  -9  13        3.63       -2.36      4.84 o 
  -3  -9  13       22.95       11.54      5.41 o 
  -2  -9  13        2.63       -3.70      5.91 o 
  -1  -9  13      262.47      276.47      9.47 o 
   0  -9  13       99.49      104.19      7.71 o 
   1  -9  13        4.75        9.47      6.38 o 
   2  -9  13       30.37       29.99      6.86 o 
   3  -9  13        2.95        4.98      6.21 o 
  -9  -8  13       84.11      138.26      7.32 o 
  -8  -8  13       23.00       20.41      6.01 o 
  -7  -8  13        3.98       -4.69      5.27 o 
  -6  -8  13       23.90       21.04      5.54 o 
  -5  -8  13        1.85       -1.52      5.12 o 
  -4  -8  13       15.15       16.54      5.64 o 
  -3  -8  13      145.42      154.80      7.40 o 
  -2  -8  13       78.13       84.91      6.98 o 
   0  -8  13        8.32        5.46      5.67 o 
   1  -8  13       44.19       38.13      6.56 o 
   2  -8  13       60.35       55.62      6.87 o 
   3  -8  13        4.16        1.86      5.78 o 
   4  -8  13       58.30       46.63      7.05 o 
  -9  -7  13        0.00        0.84      3.76 o 
  -8  -7  13       92.03       91.60     12.84 o 
  -7  -7  13       27.58       24.36      5.57 o 
  -6  -7  13        0.05       -5.14      5.14 o 
  -5  -7  13       12.96       12.40      5.35 o 
  -4  -7  13      114.89      125.29      7.30 o 
  -3  -7  13       86.41       94.33      7.28 o 
  -2  -7  13       28.49       41.57      6.06 o 
  -1  -7  13       37.18       39.19      5.96 o 
   0  -7  13       20.50       21.52      5.75 o 
   1  -7  13       14.03       -3.21      5.49 o 
   2  -7  13        8.60       17.71      5.92 o 
   3  -7  13       18.00       19.11      6.11 o 
   4  -7  13        2.48       -1.67      5.84 o 
   5  -7  13       46.50       42.82      5.93 o 
  -9  -6  13        5.94       20.68      7.04 o 
  -8  -6  13       95.62      117.34      6.53 o 
  -7  -6  13        0.52       -1.93      4.87 o 
  -6  -6  13        2.92       -4.19      5.18 o 
  -5  -6  13       43.59       34.55      5.94 o 
  -4  -6  13       22.10       17.31      6.30 o 
  -3  -6  13      218.91      234.16      8.63 o 
  -2  -6  13       39.71       50.08      6.52 o 
  -1  -6  13       32.05       39.62      5.72 o 
   0  -6  13       21.21       16.87      5.56 o 
   1  -6  13        7.56        2.51      5.49 o 
   2  -6  13        4.53        4.31      5.40 o 
   3  -6  13       47.14       56.47      6.75 o 
   4  -6  13        0.09        1.91      5.61 o 
   5  -6  13       69.61       72.35      7.01 o 
 -10  -5  13       35.74       60.27      6.31 o 
  -9  -5  13       11.69       28.28      6.69 o 
  -8  -5  13        0.99       21.03      5.52 o 
  -7  -5  13      161.51      193.30      7.39 o 
  -6  -5  13        0.20       11.12      5.44 o 
  -5  -5  13       18.87       15.34      5.74 o 
  -4  -5  13        3.31       -2.98      5.98 o 
  -3  -5  13       68.54       50.40      6.40 o 
  -2  -5  13        0.08        2.27      5.83 o 
  -1  -5  13       91.09       79.89      7.23 o 
   0  -5  13      125.93      139.08      6.90 o 
   1  -5  13        0.59       -5.23      5.23 o 
   2  -5  13       37.86       26.85      6.11 o 
   3  -5  13       89.06      112.18      7.02 o 
   4  -5  13        7.63       12.27      5.72 o 
   5  -5  13        1.37       -0.22      4.22 o 
 -10  -4  13       16.39       19.46      5.65 o 
  -9  -4  13       29.58       35.87      5.65 o 
  -8  -4  13        2.31        8.12      5.07 o 
  -7  -4  13      243.17      267.04      7.99 o 
  -6  -4  13        6.63       16.41      5.45 o 
  -5  -4  13       37.54       31.36      5.99 o 
  -4  -4  13        0.05       -0.10      5.34 o 
  -3  -4  13       36.35       46.66      6.36 o 
  -2  -4  13      165.35      126.84      7.55 o 
  -1  -4  13       21.82       20.88      6.21 o 
   0  -4  13        0.18        3.83      5.17 o 
   1  -4  13        5.93       -1.28      5.19 o 
   2  -4  13        0.15       -5.15      5.15 o 
   3  -4  13        4.25        6.62      5.35 o 
   4  -4  13        3.80        2.33      5.23 o 
   5  -4  13        1.47        7.26      8.62 o 
 -10  -3  13        0.10       -5.00      5.49 o 
  -9  -3  13        7.31        1.31      5.28 o 
  -8  -3  13        6.30        2.65      5.40 o 
  -7  -3  13      129.03      112.45      6.73 o 
  -6  -3  13       13.03       14.07      5.30 o 
  -5  -3  13       58.50       50.63      5.93 o 
  -4  -3  13       13.34       11.22      5.68 o 
  -3  -3  13      139.75      141.02      7.53 o 
  -2  -3  13      162.29      140.71      7.48 o 
  -1  -3  13       11.03        7.06      5.29 o 
   0  -3  13        0.99        5.18      5.04 o 
   1  -3  13       17.23       17.76      5.02 o 
   2  -3  13        9.21        1.57      5.16 o 
   3  -3  13       11.56       13.07      5.08 o 
   4  -3  13       11.40        4.36      5.41 o 
  -9  -2  13        5.31        0.83      5.67 o 
  -8  -2  13       30.76       21.37      5.85 o 
  -7  -2  13        9.40        6.24      5.78 o 
  -6  -2  13       78.18       79.72      6.32 o 
  -5  -2  13       46.78       41.98      5.60 o 
  -4  -2  13       17.84        3.54      5.58 o 
  -3  -2  13       37.23       28.01      5.68 o 
  -2  -2  13        1.80        1.01      5.10 o 
  -1  -2  13        2.10        3.28      4.89 o 
   0  -2  13        3.05        7.43      4.72 o 
   1  -2  13        1.94       -1.00      3.76 o 
   2  -2  13       15.26       15.23      5.48 o 
   3  -2  13        0.01       -4.72      5.20 o 
   4  -2  13        3.24        6.20      5.65 o 
  -9  -1  13        6.83       -0.69      5.86 o 
  -8  -1  13       87.59       78.26      6.76 o 
  -7  -1  13        0.04       -5.43      5.43 o 
  -6  -1  13        8.18        2.18      5.09 o 
  -5  -1  13       74.42       66.85      5.78 o 
  -4  -1  13        0.05        4.64      4.99 o 
  -3  -1  13       36.99       32.41      5.37 o 
  -2  -1  13       30.26       22.34      5.10 o 
  -1  -1  13        0.01       -2.35      4.61 o 
   0  -1  13        4.18        1.28      5.18 o 
   1  -1  13        0.86        0.01      5.40 o 
   2  -1  13       24.97       22.39      5.84 o 
   3  -1  13        9.09        9.71      5.61 o 
  -8   0  13       36.24       38.91      6.31 o 
  -7   0  13       57.08       55.81      6.50 o 
  -6   0  13        8.19        0.23      5.13 o 
  -5   0  13        8.80        2.64      5.03 o 
  -4   0  13        7.25        4.96      4.76 o 
  -3   0  13        5.39        7.03      3.47 o 
  -2   0  13       13.33       17.21      3.66 o 
  -1   0  13       21.10       18.14      5.10 o 
   0   0  13        1.13       -1.78      5.11 o 
   1   0  13        1.80        2.41      5.30 o 
   2   0  13       25.33       22.45      5.96 o 
  -8   1  13        4.14        0.17      5.82 o 
  -7   1  13        5.52       -0.27      5.69 o 
  -6   1  13        0.36       -5.13      5.13 o 
  -5   1  13        0.02       -2.13      5.09 o 
  -4   1  13        2.77        0.08      3.36 o 
  -3   1  13        0.00        3.81      6.62 o 
  -2   1  13        0.60       -4.24      4.63 o 
  -1   1  13        0.04        2.54      5.05 o 
   0   1  13        0.07       -0.90      5.22 o 
   1   1  13       39.77       42.36      6.52 o 
  -6   2  13       64.84       67.31      6.42 o 
  -5   2  13        7.52        2.20      5.19 o 
  -4   2  13        1.48       -4.98      4.98 o 
  -3   2  13       16.65       11.23      5.25 o 
  -2   2  13        3.32       13.02      5.38 o 
  -1   2  13       19.47       44.22      6.00 o 
   0   2  13        0.01        9.79      5.80 o 
  -5 -11  14       12.54       -4.83      5.28 o 
  -4 -11  14       32.50       21.38      5.23 o 
  -3 -11  14        5.30        7.93      5.44 o 
  -2 -11  14       22.53       37.72      5.95 o 
  -1 -11  14       10.77       20.56      6.46 o 
   0 -11  14       20.55       46.30      6.48 o 
   1 -11  14       19.53       20.37      6.38 o 
  -6 -10  14       49.56       65.43      5.65 o 
  -3 -10  14      104.07       96.25      6.91 o 
  -2 -10  14       66.15       61.89      6.80 o 
  -1 -10  14        0.54        4.73      5.84 o 
   0 -10  14       32.70       56.98      6.79 o 
   1 -10  14        2.22        7.66      6.86 o 
   2 -10  14        0.28        2.08      6.57 o 
  -7  -9  14        0.40        5.20      5.96 o 
  -6  -9  14       10.86       14.02      5.41 o 
  -5  -9  14       17.21        7.40      5.22 o 
  -4  -9  14        2.04       -2.22      5.22 o 
  -3  -9  14       50.32       55.70      6.44 o 
  -2  -9  14        2.05       -6.01      6.01 o 
  -1  -9  14      117.99      118.14      7.98 o 
   0  -9  14       98.01      102.75      7.99 o 
   1  -9  14        5.94        7.85      6.54 o 
   2  -9  14       25.28       41.97      7.08 o 
   3  -9  14       11.90        8.85      6.74 o 
  -8  -8  14       29.76       32.76      7.20 o 
  -6  -8  14       19.28       18.88      5.70 o 
  -5  -8  14        8.82        5.94      5.71 o 
  -4  -8  14       32.98       32.65      6.20 o 
  -3  -8  14        0.00       -3.43      5.91 o 
  -2  -8  14      195.58      204.29      8.73 o 
  -1  -8  14        4.22       -0.54      6.23 o 
   0  -8  14       17.39        4.73      6.00 o 
   1  -8  14        7.96        9.61      6.24 o 
   2  -8  14        1.57        8.78      5.91 o 
   3  -8  14        1.81       -1.31      5.98 o 
  -8  -7  14        1.44       -2.28      5.22 o 
  -6  -7  14        1.06       -5.72      5.72 o 
  -5  -7  14       14.22       -1.63      5.67 o 
  -4  -7  14       21.25       28.82      6.04 o 
  -3  -7  14        5.68        4.31      6.21 o 
  -2  -7  14       59.53       65.67      6.59 o 
  -1  -7  14       16.68       16.00      6.01 o 
   0  -7  14       13.52        2.33      5.89 o 
   1  -7  14        0.14       -3.32      5.77 o 
   2  -7  14       59.19       69.28      7.13 o 
   3  -7  14       48.46       57.79      7.22 o 
  -8  -6  14       65.70       84.81      6.65 o 
  -7  -6  14        9.37        4.63      5.46 o 
  -6  -6  14        1.32       -5.31      5.31 o 
  -4  -6  14       57.57       57.81      6.68 o 
  -3  -6  14      119.06      127.57      7.64 o 
  -2  -6  14       88.82       77.91      7.22 o 
  -1  -6  14       94.37      106.43      7.11 o 
   0  -6  14        0.00       -2.96      5.47 o 
   1  -6  14        4.01       -4.12      5.95 o 
   2  -6  14       26.92       34.41      6.56 o 
   3  -6  14        1.75        4.07      5.77 o 
  -9  -5  14       27.45       65.97      6.38 o 
  -8  -5  14       22.89       40.26      5.98 o 
  -7  -5  14       40.14       56.35      6.04 o 
  -6  -5  14        2.39        4.48      5.17 o 
  -5  -5  14        8.85       -3.09      5.72 o 
  -4  -5  14        1.05       -4.27      6.01 o 
  -3  -5  14       86.60       99.25      7.32 o 
  -2  -5  14        1.90        0.89      5.86 o 
  -1  -5  14       76.26       84.77      7.11 o 
   0  -5  14      104.07      124.87      7.09 o 
   1  -5  14        0.65       -5.45      5.45 o 
   2  -5  14        1.42        3.58      5.56 o 
   3  -5  14        7.61       29.13      5.85 o 
  -9  -4  14       28.79       49.93      6.21 o 
  -8  -4  14        0.02       17.15      5.33 o 
  -7  -4  14       18.66       30.59      5.75 o 
  -6  -4  14       14.84       28.95      5.97 o 
  -5  -4  14       55.27       51.83      6.43 o 
  -4  -4  14        1.62       -5.49      5.81 o 
  -3  -4  14       47.56       48.25      6.34 o 
  -2  -4  14        3.10        4.22      5.91 o 
  -1  -4  14        4.59        5.56      5.74 o 
   0  -4  14        7.37        7.78      5.35 o 
   1  -4  14        1.55       -5.35      5.35 o 
   2  -4  14        5.34       -3.40      5.21 o 
   3  -4  14        1.60        6.83      5.40 o 
  -8  -3  14        5.91        6.18      5.74 o 
  -7  -3  14       22.60       35.09      6.03 o 
  -6  -3  14        3.09       11.81      5.60 o 
  -5  -3  14       41.68       58.25      6.46 o 
  -4  -3  14        8.75        4.10      5.29 o 
  -3  -3  14       19.78       11.07      5.90 o 
  -2  -3  14      102.13      104.44      7.17 o 
  -1  -3  14        2.91        2.87      5.17 o 
   0  -3  14        0.10        2.02      5.18 o 
   1  -3  14       21.81       18.61      5.63 o 
   2  -3  14        1.18        7.50      5.23 o 
   3  -3  14        8.19       -4.70      5.33 o 
  -8  -2  14       13.26        9.96      6.01 o 
  -7  -2  14        0.36       -0.86      5.49 o 
  -6  -2  14        4.20        5.60      5.38 o 
  -5  -2  14       13.00       17.63      5.58 o 
  -4  -2  14       50.44       45.47      6.10 o 
  -3  -2  14       15.17       11.33      5.71 o 
  -2  -2  14        0.04       -4.87      5.19 o 
  -1  -2  14        2.25       -2.91      5.01 o 
   0  -2  14        1.74        6.69      3.74 o 
   1  -2  14       20.08       21.31      5.42 o 
   2  -2  14        2.13       -0.77      5.00 o 
  -7  -1  14       16.54       15.81      5.90 o 
  -6  -1  14       11.03       11.12      5.42 o 
  -5  -1  14        0.98        8.57      5.30 o 
  -4  -1  14        0.49        7.42      5.46 o 
  -3  -1  14        2.24        4.32      5.09 o 
  -2  -1  14        5.57       -5.16      5.16 o 
  -1  -1  14        3.38        3.67      3.70 o 
   0  -1  14        5.54       -1.85      5.42 o 
   1  -1  14        0.84       -4.42      5.66 o 
  -7   0  14       23.06       26.83      6.20 o 
  -6   0  14       33.12       38.15      5.93 o 
  -5   0  14        0.01       -2.69      5.14 o 
  -4   0  14        6.57        7.60      3.74 o 
  -3   0  14       15.67       25.53      3.90 o 
  -2   0  14        0.49       -2.87      5.17 o 
  -1   0  14        4.48       -3.29      5.32 o 
   0   0  14       28.51       24.75      6.52 o 
  -5   1  14        0.45       -0.84      5.50 o 
  -4   1  14        4.19        1.63      5.77 o 
  -3   1  14        0.01       -5.59      5.59 o 
  -2   1  14        1.33        2.76      5.51 o 
  -3 -10  15       60.51       51.08      6.37 o 
  -2 -10  15        0.01       -5.13      5.62 o 
  -1 -10  15       42.16       49.05      6.63 o 
  -5  -9  15        0.52       -0.29      5.09 o 
  -4  -9  15       19.02       10.09      5.63 o 
  -3  -9  15       16.27       -1.78      5.42 o 
  -2  -9  15        9.80       -3.24      5.73 o 
  -1  -9  15        3.85        1.08      6.43 o 
   0  -9  15       22.42        8.33      6.50 o 
  -6  -8  15        8.47       -0.64      5.47 o 
  -5  -8  15       12.60       14.67      6.08 o 
  -4  -8  15        0.76       -1.71      5.82 o 
  -3  -8  15        0.70       -5.50      5.50 o 
  -2  -8  15       99.13       76.88      7.46 o 
  -1  -8  15       86.84       72.25      7.47 o 
   0  -8  15        1.92       -4.00      6.13 o 
   1  -8  15       25.12       28.53      6.58 o 
  -5  -7  15        0.07       -5.84      5.84 o 
  -4  -7  15       23.90       31.30      6.28 o 
  -3  -7  15       19.77       20.88      6.27 o 
  -2  -7  15       12.88        7.82      6.07 o 
  -1  -7  15       12.70       12.76      6.04 o 
   0  -7  15       12.20        3.57      6.07 o 
   1  -7  15        5.36        1.12      6.10 o 
  -7  -6  15        2.29        3.83      5.70 o 
  -6  -6  15       30.79       30.90      6.13 o 
  -5  -6  15       13.07        6.20      5.96 o 
  -4  -6  15       77.85       90.54      7.06 o 
  -3  -6  15       41.69       29.17      6.27 o 
  -2  -6  15        1.90        0.87      5.91 o 
  -1  -6  15        9.32        8.07      5.82 o 
   0  -6  15       27.52       24.43      6.29 o 
   1  -6  15       22.52       10.45      6.23 o 
  -7  -5  15        5.38        9.02      5.76 o 
  -6  -5  15       26.33       21.53      6.24 o 
  -5  -5  15        0.02       -5.66      5.66 o 
  -4  -5  15        1.89       -2.84      5.69 o 
  -3  -5  15       45.12       49.29      6.87 o 
  -2  -5  15        0.35        4.13      6.05 o 
  -1  -5  15        2.79        5.13      5.87 o 
   0  -5  15        1.36       -6.09      6.09 o 
   1  -5  15       31.10       25.29      6.53 o 
  -7  -4  15        1.11        9.40      5.70 o 
  -6  -4  15       21.87       29.35      6.06 o 
  -5  -4  15       12.18       11.55      5.87 o 
  -4  -4  15        8.92       -5.84      5.84 o 
  -3  -4  15       16.84       18.06      5.94 o 
  -2  -4  15       34.77       24.10      6.24 o 
  -1  -4  15       34.34       42.78      6.40 o 
   0  -4  15        3.24        4.60      5.49 o 
   1  -4  15        2.68       -5.36      5.36 o 
  -6  -3  15       16.18       21.65      6.28 o 
  -5  -3  15       10.50       17.23      5.82 o 
  -4  -3  15        1.15       -0.77      5.60 o 
  -3  -3  15        1.16       -5.58      5.58 o 
  -2  -3  15        0.01        0.90      5.73 o 
  -1  -3  15        7.67        6.60      5.70 o 
   0  -3  15        0.02        7.88      5.10 o 
  -6  -2  15        4.11       14.88      5.85 o 
  -5  -2  15        9.85       22.33      5.80 o 
  -4  -2  15       19.31       23.77      5.83 o 
  -3  -2  15       66.30       44.88      6.45 o 
  -2  -2  15        2.58       -5.30      5.94 o 
  -1  -2  15        3.50        1.75      4.02 o 
  -4  -1  15        3.03        9.42      5.69 o 
  -3  -1  15        3.09       -0.43      4.11 o 
  -3  -6  16       59.64       58.48      7.31 o 
                                                 
